# Supplementary material for: Bis(2,4-dimethyl­pyridinium) tetra­bromido­mercurate(II)
Source: Acta Crystallogr Sect E Struct Rep Online. 2012 Nov 17;68(Pt 12):m1499. doi: 10.1107/S1600536812046788 (PMC3588751; doi:10.1107/S1600536812046788)
Supplement: Supplementary file 1 [file e-68-m1499-sup1.cif]

##############################################################################
#                                                                            #
# This CIF contains the data in a paper accepted for publication in          #
# Acta Crystallographica Section E. It conforms to the requirements of       #
# Notes for Authors for Acta Crystallographica Section E, and has been       #
# peer reviewed under the auspices of the IUCr Commission on Journals.       #
#                                                                            #
# Full details of the Crystallographic Information File format               #
# are given in the paper "The Crystallographic Information File (CIF):       #
# a New Standard Archive File for Crystallography" by S. R. Hall, F. H.      #
# Allen and I. D. Brown [Acta Cryst. (1991), A47, 655-685].                  #
#                                                                            #
# The current version of the core CIF dictionary is obtainable from          #
# ftp://ftp.iucr.org/pub/cif_core.dic.                                       #
#                                                                            #
# Software is freely available for graphical display of the structure(s)     #
# in this CIF. For information consult the CIF software page                 #
# http://www.iucr.org/resources/cif/software.                                #
#                                                                            #
# This file may be used for bona fide research purposes within the           #
# scientific community so long as proper attribution is given to the journal # 
# article from which it was obtained.                                        #
#                                                                            #
##############################################################################
data_I
_audit_creation_method     SHELXL-97
_chemical_name_systematic
;
Bis(2,4-dimethylpyridinium) tetrabromidomercurate(II)
;
_chemical_name_common     '(2,4-DMepyrH)2.HgBr4'
_chemical_formula_moiety     '2(C7 H10 N +), Br4 Hg 2-'
_chemical_formula_sum     'C14 H20 Br4 Hg N2'
_chemical_formula_iupac     '(C7 H10 N)2 [Hg Br4]'
_chemical_formula_weight     736.51
_chemical_melting_point     ?
_symmetry_cell_setting     monoclinic
_symmetry_space_group_name_H-M     'C 2/c'
_symmetry_space_group_name_Hall     '-C 2yc'
loop_
    _symmetry_equiv_pos_as_xyz
    'x, y, z'
    '-x, y, -z+1/2'
    'x+1/2, y+1/2, z'
    '-x+1/2, y+1/2, -z+1/2'
    '-x, -y, -z'
    'x, -y, z-1/2'
    '-x+1/2, -y+1/2, -z'
    'x+1/2, -y+1/2, z-1/2'
_cell_length_a     20.022(5)
_cell_length_b     7.7985(9)
_cell_length_c     17.651(3)
_cell_angle_alpha     90.00
_cell_angle_beta     129.12(3)
_cell_angle_gamma     90.00
_cell_volume     2138.1(11)
_cell_formula_units_Z     4
_cell_measurement_reflns_used     1281
_cell_measurement_theta_min     2.9168
_cell_measurement_theta_max     29.111
_cell_measurement_temperature     293(2)
_exptl_crystal_description     'block'
_exptl_crystal_colour     'Colourless'
_exptl_crystal_size_max     0.436
_exptl_crystal_size_mid     0.3994
_exptl_crystal_size_min     0.1795
_exptl_crystal_density_diffrn     2.288
_exptl_crystal_density_meas     ?
_exptl_crystal_density_method     'not measured'
_exptl_crystal_F_000     1352
_exptl_absorpt_coefficient_mu     14.669
_exptl_absorpt_correction_type     multi-scan
_exptl_absorpt_process_details     '(CrysAlis PRO; Agilent, 2011)'
_exptl_absorpt_correction_T_min     0.002
_exptl_absorpt_correction_T_max     0.072
_diffrn_ambient_temperature     293(2)
_diffrn_radiation_type     MoK\a
_diffrn_radiation_wavelength     0.71073
_diffrn_radiation_source     'Enhance (Mo) X-ray Source'
_diffrn_radiation_monochromator     graphite
_diffrn_measurement_device_type     'Agilent Xcalibur Eos'
_diffrn_measurement_method     '\w scans'
_diffrn_detector_area_resol_mean     16.0534
_diffrn_reflns_number     5366
_diffrn_reflns_av_R_equivalents     0.0363
_diffrn_reflns_av_sigmaI/netI     0.0753
_diffrn_reflns_theta_min     2.92
_diffrn_reflns_theta_max     29.18
_diffrn_reflns_theta_full     29.18
_diffrn_measured_fraction_theta_max     0.984
_diffrn_measured_fraction_theta_full     0.984
_diffrn_reflns_limit_h_min     -27
_diffrn_reflns_limit_h_max     26
_diffrn_reflns_limit_k_min     -6
_diffrn_reflns_limit_k_max     10
_diffrn_reflns_limit_l_min     -24
_diffrn_reflns_limit_l_max     16
_diffrn_standards_number     ?
_diffrn_standards_interval_count     ?
_diffrn_standards_interval_time     ?
_diffrn_standards_decay_%     0.01
_refine_special_details
;
Refinement of <i>F</i>^2^ against ALL reflections. The weighted <i>R</i>-factor
<i>wR</i> and goodness of fit <i>S</i> are based on <i>F</i>^2^, conventional
<i>R</i>-factors <i>R</i> are based on <i>F</i>, with <i>F</i> set to zero for
negative <i>F</i>^2^. The threshold expression of <i>F</i>^2^ >
\s(<i>F</i>^2^) is used only for calculating <i>R</i>-factors(gt) <i>etc</i>.
and is not relevant to the choice of reflections for refinement.
<i>R</i>-factors based on <i>F</i>^2^ are statistically about twice as large
as those based on <i>F</i>, and <i>R</i>- factors based on ALL data will be
even larger.
;
_reflns_number_total     2895
_reflns_number_gt     1454
_reflns_threshold_expression     I>2\s(I)
_refine_ls_structure_factor_coef     Fsqd
_refine_ls_matrix_type     full
_refine_ls_R_factor_all     0.1116
_refine_ls_R_factor_gt     0.0497
_refine_ls_wR_factor_gt     0.0824
_refine_ls_wR_factor_ref     0.1020
_refine_ls_goodness_of_fit_ref     1.014
_refine_ls_restrained_S_all     1.014
_refine_ls_number_reflns     2895
_refine_ls_number_parameters     98
_refine_ls_number_restraints     0
_refine_ls_hydrogen_treatment     constr
_refine_ls_weighting_scheme     calc
_refine_ls_weighting_details
         'calc w=1/[\s^2^(Fo^2^)+(0.0354P)^2^+0.0000P] where P=(Fo^2^+2Fc^2^)/3'
_atom_sites_solution_hydrogens     geom
_atom_sites_solution_primary     direct
_atom_sites_solution_secondary     difmap
_refine_ls_shift/su_max     0.000
_refine_ls_shift/su_mean     0.000
_refine_diff_density_max     1.448
_refine_diff_density_min     -1.542
_refine_ls_extinction_method     none
_refine_ls_extinction_coef     ?
loop_
    _atom_type_symbol
    _atom_type_description
    _atom_type_scat_dispersion_real
    _atom_type_scat_dispersion_imag
    _atom_type_scat_source
    'C' 'C' 0.0033 0.0016
                         'International Tables Vol C Tables 4.2.6.8 and 6.1.1.4'
    'H' 'H' 0.0000 0.0000
                         'International Tables Vol C Tables 4.2.6.8 and 6.1.1.4'
    'N' 'N' 0.0061 0.0033
                         'International Tables Vol C Tables 4.2.6.8 and 6.1.1.4'
    'Br' 'Br' -0.2901 2.4595
                         'International Tables Vol C Tables 4.2.6.8 and 6.1.1.4'
    'Hg' 'Hg' -2.3894 9.2266
                         'International Tables Vol C Tables 4.2.6.8 and 6.1.1.4'
_computing_data_collection     'CrysAlis PRO (Agilent, 2011)'
_computing_cell_refinement     'CrysAlis PRO (Agilent, 2011)'
_computing_data_reduction     'CrysAlis PRO (Agilent, 2011)'
_computing_structure_solution     'SHELXTL (Sheldrick, 2008)'
_computing_structure_refinement     'SHELXTL (Sheldrick, 2008)'
_computing_molecular_graphics     'SHELXTL (Sheldrick, 2008)'
_computing_publication_material     'SHELXTL (Sheldrick, 2008)'
loop_
    _atom_site_type_symbol
    _atom_site_label
    _atom_site_fract_x
    _atom_site_fract_y
    _atom_site_fract_z
    _atom_site_U_iso_or_equiv
    _atom_site_adp_type
    _atom_site_calc_flag
    _atom_site_refinement_flags
    _atom_site_occupancy
    _atom_site_symmetry_multiplicity
    _atom_site_disorder_assembly
    _atom_site_disorder_group
    Hg Hg1 0.5000 0.17233(6) 0.7500 0.0544(2) Uani d S 1 2 . .
    Br Br1 0.54606(6) 0.33656(12) 0.90297(6) 0.0647(3) Uani d . 1 1 . .
    N N1 0.3078(5) 0.0541(10) 0.9729(5) 0.066(2) Uani d . 1 1 . .
    H H1A 0.3343 0.0396 1.0342 0.080 Uiso calc R 1 1 . .
    C C1 0.3507(5) 0.1249(10) 0.9458(6) 0.050(2) Uani d . 1 1 . .
    Br Br2 0.36889(6) -0.01976(14) 0.69426(7) 0.0796(4) Uani d . 1 1 . .
    C C2 0.3064(5) 0.1449(10) 0.8472(6) 0.053(2) Uani d . 1 1 . .
    H H2A 0.3348 0.1915 0.8260 0.064 Uiso calc R 1 1 . .
    C C3 0.2217(6) 0.0982(11) 0.7793(6) 0.054(2) Uani d . 1 1 . .
    C C4 0.1817(6) 0.0263(12) 0.8122(7) 0.076(3) Uani d . 1 1 . .
    H H4A 0.1244 -0.0076 0.7677 0.091 Uiso calc R 1 1 . .
    C C5 0.2249(6) 0.0046(14) 0.9087(7) 0.086(3) Uani d . 1 1 . .
    H H5A 0.1976 -0.0443 0.9308 0.103 Uiso calc R 1 1 . .
    C C6 0.4414(6) 0.1759(12) 1.0245(6) 0.078(3) Uani d . 1 1 . .
    H H6A 0.4433 0.2624 1.0646 0.116 Uiso calc R 1 1 . .
    H H6B 0.4658 0.2205 0.9961 0.116 Uiso calc R 1 1 . .
    H H6C 0.4739 0.0777 1.0639 0.116 Uiso calc R 1 1 . .
    C C7 0.1732(6) 0.1298(12) 0.6723(6) 0.078(3) Uani d . 1 1 . .
    H H7A 0.1294 0.0438 0.6351 0.118 Uiso calc R 1 1 . .
    H H7B 0.2122 0.1247 0.6581 0.118 Uiso calc R 1 1 . .
    H H7C 0.1468 0.2411 0.6553 0.118 Uiso calc R 1 1 . .
loop_
    _atom_site_aniso_label
    _atom_site_aniso_U_11
    _atom_site_aniso_U_22
    _atom_site_aniso_U_33
    _atom_site_aniso_U_12
    _atom_site_aniso_U_13
    _atom_site_aniso_U_23
    Hg1 0.0559(3) 0.0639(4) 0.0459(3) 0.000 0.0334(2) 0.000
    Br1 0.0707(6) 0.0762(8) 0.0504(5) -0.0070(5) 0.0398(5) -0.0130(5)
    N1 0.066(5) 0.079(6) 0.057(5) 0.005(4) 0.040(4) 0.015(4)
    C1 0.058(6) 0.044(6) 0.055(5) 0.001(4) 0.039(5) -0.001(4)
    Br2 0.0820(7) 0.1058(9) 0.0702(6) -0.0375(6) 0.0572(6) -0.0225(6)
    C2 0.057(6) 0.056(6) 0.053(5) -0.003(4) 0.038(5) -0.002(4)
    C3 0.059(6) 0.041(5) 0.052(5) 0.003(4) 0.030(5) 0.000(4)
    C4 0.050(6) 0.084(8) 0.065(6) -0.012(5) 0.023(5) 0.011(6)
    C5 0.058(7) 0.111(10) 0.087(8) 0.005(6) 0.046(6) 0.029(7)
    C6 0.053(6) 0.100(9) 0.064(6) -0.012(5) 0.030(5) -0.003(6)
    C7 0.078(7) 0.087(8) 0.053(5) 0.013(6) 0.033(5) 0.010(5)
_geom_special_details
;
All e.s.d.'s (except the e.s.d. in the dihedral angle between two l.s. planes)
are estimated using the full covariance matrix. The cell e.s.d.'s are taken
into account individually in the estimation of e.s.d.'s in distances, angles
and torsion angles; correlations between e.s.d.'s in cell parameters are only
used when they are defined by crystal symmetry. An approximate (isotropic)
treatment of cell e.s.d.'s is used for estimating e.s.d.'s involving l.s.
planes.
;
loop_
    _geom_bond_atom_site_label_1
    _geom_bond_atom_site_label_2
    _geom_bond_site_symmetry_2
    _geom_bond_distance
    _geom_bond_publ_flag
    Hg1 Br1 . 2.5767(11) y
    Hg1 Br1 2_656 2.5767(10) ?
    Hg1 Br2 . 2.6160(11) y
    Hg1 Br2 2_656 2.6160(11) ?
    N1 C1 . 1.338(9) ?
    N1 C5 . 1.347(10) ?
    N1 H1A . 0.8600 ?
    C1 C2 . 1.376(10) ?
    C1 C6 . 1.485(11) ?
    C2 C3 . 1.372(10) ?
    C2 H2A . 0.9300 ?
    C3 C4 . 1.372(12) ?
    C3 C7 . 1.502(11) ?
    C4 C5 . 1.349(11) ?
    C4 H4A . 0.9300 ?
    C5 H5A . 0.9300 ?
    C6 H6A . 0.9600 ?
    C6 H6B . 0.9600 ?
    C6 H6C . 0.9600 ?
    C7 H7A . 0.9600 ?
    C7 H7B . 0.9600 ?
    C7 H7C . 0.9600 ?
loop_
    _geom_angle_atom_site_label_1
    _geom_angle_atom_site_label_2
    _geom_angle_atom_site_label_3
    _geom_angle_site_symmetry_1
    _geom_angle_site_symmetry_3
    _geom_angle
    _geom_angle_publ_flag
    Br1 Hg1 Br1 . 2_656 120.39(5) ?
    Br1 Hg1 Br2 . . 106.83(4) ?
    Br1 Hg1 Br2 2_656 . 106.25(5) ?
    Br1 Hg1 Br2 . 2_656 106.25(5) ?
    Br1 Hg1 Br2 2_656 2_656 106.83(4) ?
    Br2 Hg1 Br2 . 2_656 110.13(6) ?
    C1 N1 C5 . . 123.1(8) ?
    C1 N1 H1A . . 118.5 ?
    C5 N1 H1A . . 118.5 ?
    N1 C1 C2 . . 116.9(8) ?
    N1 C1 C6 . . 117.3(8) ?
    C2 C1 C6 . . 125.8(8) ?
    C3 C2 C1 . . 122.0(8) ?
    C3 C2 H2A . . 119.0 ?
    C1 C2 H2A . . 119.0 ?
    C2 C3 C4 . . 118.0(8) ?
    C2 C3 C7 . . 121.2(8) ?
    C4 C3 C7 . . 120.8(9) ?
    C5 C4 C3 . . 120.4(9) ?
    C5 C4 H4A . . 119.8 ?
    C3 C4 H4A . . 119.8 ?
    N1 C5 C4 . . 119.6(9) ?
    N1 C5 H5A . . 120.2 ?
    C4 C5 H5A . . 120.2 ?
    C1 C6 H6A . . 109.5 ?
    C1 C6 H6B . . 109.5 ?
    H6A C6 H6B . . 109.5 ?
    C1 C6 H6C . . 109.5 ?
    H6A C6 H6C . . 109.5 ?
    H6B C6 H6C . . 109.5 ?
    C3 C7 H7A . . 109.5 ?
    C3 C7 H7B . . 109.5 ?
    H7A C7 H7B . . 109.5 ?
    C3 C7 H7C . . 109.5 ?
    H7A C7 H7C . . 109.5 ?
    H7B C7 H7C . . 109.5 ?
loop_
    _geom_torsion_atom_site_label_1
    _geom_torsion_atom_site_label_2
    _geom_torsion_atom_site_label_3
    _geom_torsion_atom_site_label_4
    _geom_torsion_site_symmetry_1
    _geom_torsion_site_symmetry_2
    _geom_torsion_site_symmetry_3
    _geom_torsion_site_symmetry_4
    _geom_torsion
    _geom_torsion_publ_flag
    C5 N1 C1 C2 . . . . -0.5(13) ?
    C5 N1 C1 C6 . . . . 179.1(9) ?
    N1 C1 C2 C3 . . . . 1.3(12) ?
    C6 C1 C2 C3 . . . . -178.3(8) ?
    C1 C2 C3 C4 . . . . -1.4(13) ?
    C1 C2 C3 C7 . . . . 176.6(7) ?
    C2 C3 C4 C5 . . . . 0.6(15) ?
    C7 C3 C4 C5 . . . . -177.4(9) ?
    C1 N1 C5 C4 . . . . -0.1(15) ?
    C3 C4 C5 N1 . . . . 0.1(16) ?
loop_
    _geom_hbond_atom_site_label_D
    _geom_hbond_atom_site_label_H
    _geom_hbond_atom_site_label_A
    _geom_hbond_site_symmetry_A
    _geom_hbond_distance_DH
    _geom_hbond_distance_HA
    _geom_hbond_distance_DA
    _geom_hbond_angle_DHA
    N1 H1A Br2 6_556 0.86 2.45 3.286(7) 163.3
_iucr_refine_instructions_details
;
TITL exp_514 in C2/c
REM C2/c (#15 in standard setting)
CELL 0.71073  20.021550   7.798491  17.651029  90.0000 129.1210  90.0000
ZERR    4.00   0.004514   0.000883   0.003478   0.0000   0.0333   0.0000
LATT  7
SYMM -x, y,-z+1/2
SFAC C H N Br Hg
UNIT 56.00 80.00 8.00 16.00 4.00
ACTA
CONF
L.S. 25
FMAP 2
PLAN -5
BOND
HTAB
BOND $H
BOND $Br
EQIV $1 x, -y, z+1/2
EQIV $2 x-1/2, y-1/2, z
EQIV $3 -x+1, y, -z+3/2
EQIV $4 -x+1, -y+1, -z+2
EQIV $5 x+1/2, -y+1/2, z+1/2
HTAB N1 Br2_$1
HTAB C5 Br1_$2
HTAB C7  Br2
RTAB BrBr Br1 Br1_$4
RTAB BrBr Br1 Br2_$5
MPLA 8 N1 C1 C2 C3 C4 C5 C6 C7
MPLA 8 N1_$3 C1_$3 C2_$3 C3_$3 C4_$3 C5_$3 C6_$3 C7_$3
MPLA 6 N1 C1 C2 C3 C4 C5
MPLA 6 N1_$3 C1_$3 C2_$3 C3_$3 C4_$3 C5_$3
OMIT -1 5 1
OMIT 0 6 0
OMIT -1 7 1
WGHT    0.035400
FVAR       1.94260
HG1   5    0.500000    0.172328    0.750000    10.50000    0.05586    0.06392 =
         0.04595    0.00000    0.03335    0.00000
BR1   4    0.546059    0.336560    0.902975    11.00000    0.07067    0.07616 =
         0.05042   -0.01302    0.03977   -0.00697
N1    3    0.307756    0.054145    0.972924    11.00000    0.06610    0.07879 =
         0.05724    0.01497    0.04026    0.00504
AFIX  43
H1A   2    0.334343    0.039627    1.034206    11.00000   -1.20000
AFIX   0
C1    1    0.350680    0.124904    0.945807    11.00000    0.05788    0.04421 =
         0.05452   -0.00132    0.03857    0.00069
BR2   4    0.368892   -0.019756    0.694256    11.00000    0.08199    0.10583 =
         0.07015   -0.02245    0.05717   -0.03749
C2    1    0.306448    0.144905    0.847213    11.00000    0.05731    0.05591 =
         0.05343   -0.00155    0.03848   -0.00264
AFIX  43
H2A   2    0.334844    0.191497    0.825968    11.00000   -1.20000
AFIX   0
C3    1    0.221714    0.098186    0.779297    11.00000    0.05883    0.04061 =
         0.05175    0.00013    0.02987    0.00269
C4    1    0.181676    0.026330    0.812227    11.00000    0.05023    0.08406 =
         0.06450    0.01112    0.02252   -0.01205
AFIX  43
H4A   2    0.124417   -0.007602    0.767745    11.00000   -1.20000
AFIX   0
C5    1    0.224875    0.004611    0.908743    11.00000    0.05805    0.11145 =
         0.08745    0.02864    0.04594    0.00451
AFIX  43
H5A   2    0.197586   -0.044284    0.930838    11.00000   -1.20000
AFIX   0
C6    1    0.441438    0.175872    1.024544    11.00000    0.05335    0.10040 =
         0.06383   -0.00303    0.02961   -0.01151
AFIX 137
H6A   2    0.443311    0.262354    1.064554    11.00000   -1.50000
H6B   2    0.465816    0.220547    0.996075    11.00000   -1.50000
H6C   2    0.473869    0.077668    1.063911    11.00000   -1.50000
AFIX   0
C7    1    0.173156    0.129791    0.672296    11.00000    0.07818    0.08750 =
         0.05262    0.01027    0.03312    0.01331
AFIX 137
H7A   2    0.129425    0.043845    0.635068    11.00000   -1.50000
H7B   2    0.212190    0.124654    0.658125    11.00000   -1.50000
H7C   2    0.146818    0.241074    0.655304    11.00000   -1.50000
HKLF 4
REM  exp_514 in C2/c
REM R1 =  0.0497 for   1454 Fo > 4sig(Fo)  and  0.1116 for all   2460 data
REM     98 parameters refined using      0 restraints
END
WGHT      0.0355      0.0000
REM Highest difference peak  1.448,  deepest hole -1.542,  1-sigma level  0.170
Q1    1   0.4573  0.1754  0.7521  11.00000  0.05    1.45
Q2    1   0.5047  0.3334  0.9113  11.00000  0.05    0.89
Q3    1   0.4171 -0.0744  0.7110  11.00000  0.05    0.80
Q4    1   0.4822  0.2596  0.8083  11.00000  0.05    0.74
Q5    1   0.4602  0.0247  0.7405  11.00000  0.05    0.71
;
data_global
_journal_date_recd_electronic     2012-11-06
_journal_date_accepted     2012-11-13
_journal_name_full     'Acta Crystallographica, Section E'
_journal_year     2012
_journal_volume     68
_journal_issue     12
_journal_page_first     m1499
_journal_page_last     m1499
_journal_paper_category     QM
_journal_paper_doi     10.1107/S1600536812046788
_journal_coeditor_code     BX2429
_publ_contact_author_name     'Basem F. Ali'
_publ_contact_author_address
;
Department of Chemistry
Al al-Bayt University
Mafraq 25113
Jordan
;
_publ_contact_author_email     'bfali@aabu.edu.jo'
_publ_contact_author_fax     '-'
_publ_contact_author_phone     '00962796153577'
_publ_section_title
;
Bis(2,4-dimethylpyridinium) tetrabromidomercurate(II)
;
loop_
    _publ_author_name
    _publ_author_footnote
    _publ_author_address
    'Al-Far, Rawhi' .
;
Faculty of Science and IT, Al-Balqa'a Applied University, Salt, Jordan
;
    'Haddad, Salim F.' .
;
Department of Chemistry
The University of Jordan
Amman 11942
Jordan
;
    'Ali, Basem F.' .
;
Department of Chemistry
Al al-Bayt University
Mafraq 25113
Jordan
;
