# Supplementary material for: Bis(2,4-dimethyl­pyridinium) tetra­bromido­mercurate(II)
Source: Acta Crystallogr Sect E Struct Rep Online. 2012 Nov 17;68(Pt 12):m1499. doi: 10.1107/S1600536812046788 (PMC3588751; doi:10.1107/S1600536812046788)
Supplement: Supplementary file 2 [file e-68-m1499-Isup2.hkl]

# 
# h,k,l, Fc-squared, Fo-squared, sigma(Fo-squared) and status flag 
# 
data_I
_shelx_title ' exp_514 in C2/c' 
_shelx_refln_list_code          4 
_shelx_F_calc_maximum      525.66 
_exptl_crystal_F_000      1352.00 
_reflns_d_resolution_high  0.7290 
 
loop_ 
 _symmetry_equiv_pos_as_xyz 
 'x, y, z' 
 '-x, y, -z+1/2' 
 'x+1/2, y+1/2, z' 
 '-x+1/2, y+1/2, -z+1/2' 
 '-x, -y, -z' 
 'x, -y, z-1/2' 
 '-x+1/2, -y+1/2, -z' 
 'x+1/2, -y+1/2, z-1/2' 
 
_cell_length_a    20.0215 
_cell_length_b     7.7985 
_cell_length_c    17.6510 
_cell_angle_alpha  90.000 
_cell_angle_beta  129.121 
_cell_angle_gamma  90.000 
 
_shelx_F_squared_multiplier     1.000 
 
loop_ 
 _refln_index_h 
 _refln_index_k 
 _refln_index_l 
 _refln_F_squared_calc 
 _refln_F_squared_meas 
 _refln_F_squared_sigma 
 _refln_observed_status 
   4   0   0    23493.93    23873.36    723.48 o 
   6   0   0    91099.34    90963.15   1441.97 o 
   8   0   0    21328.33    20734.48   1008.35 o 
  10   0   0      249.90      299.63    289.02 o 
  12   0   0      610.25      309.74    282.58 o 
  14   0   0     5183.31     4860.45    537.42 o 
  16   0   0     6279.87     6917.89    940.64 o 
  18   0   0     1713.32     2284.46    639.35 o 
   1   1   0    39717.14    39430.65    466.32 o 
   3   1   0     9952.27    10540.98    222.61 o 
   5   1   0      847.27     1249.93    122.53 o 
   7   1   0    74439.68    73902.68    871.70 o 
   9   1   0    20687.19    20134.13    668.27 o 
  11   1   0     1481.57     1605.55    265.69 o 
  13   1   0     1986.60     2079.77    375.14 o 
  15   1   0     7110.55     7171.98    926.65 o 
  17   1   0      205.65      523.49    412.82 o 
  19   1   0        1.51      167.07    302.81 o 
   0   2   0     1532.97     1798.13    314.01 o 
   2   2   0   113795.92   108570.55   1019.94 o 
   4   2   0    98068.35    95892.20    856.74 o 
   6   2   0     1779.67     2123.37    148.86 o 
   8   2   0     2017.48     2237.41    215.57 o 
  10   2   0     2280.85     2225.70    311.48 o 
  12   2   0     5908.77     6235.52    564.38 o 
  14   2   0      137.00       96.02    188.78 o 
  16   2   0      177.12      -53.72    241.49 o 
  18   2   0     1170.16     1257.22    401.52 o 
   1   3   0      182.76       62.14    110.33 o 
   3   3   0    36416.51    36146.37    522.48 o 
   5   3   0    55770.44    56237.56    680.20 o 
   7   3   0    11228.02    10894.71    463.95 o 
   9   3   0    29633.92    29323.43    542.80 o 
  11   3   0    43967.09    44029.59   1437.32 o 
  13   3   0    13554.83    12785.13    850.53 o 
  15   3   0     1838.96     1596.17    356.00 o 
  17   3   0     1324.58      846.18    345.54 o 
  19   3   0      667.00     1054.32    797.11 o 
   0   4   0     5014.41     6948.89    822.01 o 
   2   4   0    16231.21    17421.69    521.58 o 
   4   4   0    28036.78    26311.46    532.58 o 
   6   4   0     1045.49      879.69    110.87 o 
   8   4   0     1953.16     2247.38    250.27 o 
  10   4   0      551.86      672.04    272.94 o 
  12   4   0      788.88     1173.87    354.68 o 
  14   4   0       79.45      473.67    325.99 o 
  16   4   0        4.32       32.39    479.24 o 
  18   4   0      437.32      970.26    695.34 o 
   1   5   0     7958.17     9103.44    549.90 o 
   3   5   0      360.09       33.25    163.68 o 
   5   5   0     2822.52     2593.11    176.16 o 
   7   5   0    13603.21    12536.53    948.73 o 
   9   5   0     6448.59     5865.22    427.80 o 
  11   5   0      566.94      319.90    516.85 o 
  13   5   0     2041.30     1934.54    596.18 o 
  15   5   0     1476.36     1830.90    497.29 o 
  17   5   0      119.53     -137.02    577.48 o 
   2   6   0    21097.29    23540.14   1197.68 o 
   4   6   0     6357.74     6271.66    439.76 o 
   6   6   0     7894.19     8993.08    797.32 o 
   8   6   0     2476.85     2525.80    490.07 o 
  10   6   0       21.90     -267.89    283.77 o 
  12   6   0       90.16     -239.29    440.39 o 
  14   6   0     1054.11      518.85    941.37 o 
  16   6   0      843.85      541.58    624.39 o 
   1   7   0       23.53      279.87    245.32 o 
   3   7   0      403.80      227.23    259.79 o 
   5   7   0       64.11      108.56    266.47 o 
   7   7   0     1615.31     1516.28    525.39 o 
   9   7   0      454.17     -137.70    364.85 o 
  11   7   0       33.92     -219.71    677.28 o 
  13   7   0      491.54     -728.50    844.06 o 
   0   8   0      795.28     1425.49    670.43 o 
   2   8   0     2618.30     4044.59    984.83 o 
   4   8   0     1926.90     2060.31    728.29 o 
   6   8   0      166.37    -1025.73   1025.73 o 
   8   8   0      142.81      -70.42    480.87 o 
  10   8   0      624.03     -129.87    515.34 o 
   1   9   0      158.71      694.78    633.05 o 
   3   9   0      420.63      706.47    658.76 o 
   5   9   0      822.91      517.66    519.66 o 
   7   9   0      312.85     -337.66    774.02 o 
   2  10   0      117.38      267.48    614.61 o 
   4  10   0       25.18      215.35    565.27 o 
 -19   1   1      908.42      747.54    263.37 o 
 -17   1   1      316.63      424.14    322.80 o 
 -15   1   1     1192.18     1155.04    315.98 o 
 -13   1   1     2559.84     2547.40    297.91 o 
 -11   1   1     6559.20     6359.51    412.65 o 
  -9   1   1    16050.04    16306.38    566.18 o 
  -7   1   1    52877.85    53899.92    691.90 o 
  -5   1   1   145211.34   139235.14    929.49 o 
  -3   1   1   195268.48   171246.86    635.27 o 
   1   1   1   125698.30   114556.59    804.51 o 
   3   1   1    55010.88    54928.03    659.90 o 
   5   1   1    11452.63    12037.78    355.50 o 
   7   1   1     3473.66     4296.19    256.26 o 
   9   1   1     1032.83      996.80    214.35 o 
  11   1   1     5044.35     5008.73    479.72 o 
  13   1   1     4524.72     4410.77    506.67 o 
  15   1   1     4523.34     5146.51    824.79 o 
  17   1   1     2243.22     2202.49    468.97 o 
 -20   2   1      576.47     -127.80    633.65 o 
 -18   2   1     1527.91     1846.70    660.71 o 
 -16   2   1     3617.87     4637.58    595.57 o 
 -14   2   1    16537.03    16731.56    950.90 o 
 -12   2   1    25590.44    25230.13   1265.24 o 
 -10   2   1    22227.74    22910.00    876.44 o 
  -8   2   1     2291.80     2143.39    186.72 o 
  -6   2   1     9822.57    10402.21    233.55 o 
  -4   2   1    13205.80    12749.96    238.36 o 
  -2   2   1    26848.64    28808.62    670.16 o 
   0   2   1    28820.13    29543.72    491.35 o 
   2   2   1    44692.57    44050.53    474.53 o 
   4   2   1    76232.37    76434.58    858.49 o 
   6   2   1    96753.49    94271.11   1011.61 o 
   8   2   1    35872.78    35403.69   1085.44 o 
  10   2   1    21316.67    20713.26    934.21 o 
  12   2   1    11226.15    11448.26    771.18 o 
  14   2   1     1447.93     1329.78    334.09 o 
  16   2   1      188.10     -284.15    284.15 o 
  18   2   1      137.22     -564.01    564.01 o 
 -19   3   1        0.62     -205.34    513.46 o 
 -17   3   1      604.50       39.39    294.80 o 
 -15   3   1       32.39     -304.43    304.43 o 
 -13   3   1      105.63       47.90    349.63 o 
 -11   3   1       62.53       77.19     89.39 o 
  -9   3   1     2585.96     2599.87    174.49 o 
  -7   3   1      536.20      598.44     74.87 o 
  -5   3   1     1722.59     1764.82     99.20 o 
  -3   3   1     1743.27     1875.92    157.89 o 
  -1   3   1    13558.00    15531.65    620.27 o 
   1   3   1      193.65      153.73     83.85 o 
   3   3   1      614.73      595.03    127.16 o 
   5   3   1      427.18      561.94    115.33 o 
   7   3   1      910.74     1013.79    193.65 o 
   9   3   1     2682.82     2832.11    340.87 o 
  11   3   1       63.85      608.96    686.13 o 
  13   3   1        3.68       95.42    297.72 o 
  15   3   1      119.83      301.59    336.95 o 
  17   3   1      121.05      536.29    828.95 o 
 -18   4   1     1137.89     1540.49    479.83 o 
 -16   4   1     5157.49     4867.87    668.01 o 
 -14   4   1     4891.21     4889.24    617.35 o 
 -12   4   1     8408.46     8283.01    701.85 o 
 -10   4   1    19222.23    19034.17    963.60 o 
  -8   4   1    18622.48    18325.33    654.43 o 
  -6   4   1     2417.34     2500.25    217.86 o 
  -4   4   1      471.72      464.86     88.01 o 
  -2   4   1     8126.22     7916.71    425.50 o 
   0   4   1    19857.35    24094.14   1083.03 o 
   2   4   1    23926.54    24512.84    722.67 o 
   4   4   1    24042.52    23964.43    738.36 o 
   6   4   1    40130.41    39330.71    750.74 o 
   8   4   1    39708.46    40797.30   1109.53 o 
  10   4   1    12317.58    12304.32    856.19 o 
  12   4   1     1325.21     1954.44    399.05 o 
  14   4   1     1216.83     1308.32    406.20 o 
  16   4   1      858.58      810.33    739.90 o 
 -19   5   1      117.55     -754.58    833.18 o 
 -17   5   1      577.77     1150.90    447.85 o 
 -15   5   1      193.52      298.13    259.00 o 
 -13   5   1       26.68     -151.79    295.06 o 
 -11   5   1     1017.69      949.44    388.32 o 
  -9   5   1     8080.31     7753.61    537.17 o 
  -7   5   1    15568.19    14746.21    765.90 o 
  -5   5   1    16155.44    15403.87    529.27 o 
  -3   5   1    22229.01    20990.40   1022.53 o 
   1   5   1    24037.67    28552.48   1254.97 o 
   3   5   1     1764.94     1825.28    314.83 o 
   5   5   1      232.78      239.63    119.24 o 
   7   5   1     1388.56     1263.79    211.57 o 
   9   5   1     1747.56     1204.45    571.98 o 
  11   5   1       42.84     -160.66    455.47 o 
  13   5   1      219.71      423.38    321.05 o 
  15   5   1     2028.82     2017.41    512.49 o 
  17   5   1      860.66     1024.36    637.70 o 
 -16   6   1       33.01     -114.90    368.67 o 
 -14   6   1      171.93     -359.15    359.15 o 
 -12   6   1      634.40      270.76    280.43 o 
 -10   6   1        4.33      -54.99    373.78 o 
  -8   6   1       22.46     -200.25    272.29 o 
  -6   6   1      985.16      775.27    149.36 o 
  -4   6   1     2402.92     1911.60    283.21 o 
  -2   6   1     1011.28      937.12    345.62 o 
   0   6   1      276.16      273.57    186.35 o 
   2   6   1     1025.53      885.12    233.54 o 
   4   6   1     2916.64     2744.23    268.26 o 
   6   6   1      191.12        5.42    203.21 o 
   8   6   1      553.82      271.22    468.96 o 
  10   6   1       64.54     -102.79    336.15 o 
  12   6   1      516.73     -130.48    349.19 o 
  14   6   1       10.99     -390.53    390.53 o 
 -13   7   1      911.61      142.88    454.38 o 
 -11   7   1      640.37      -65.57    363.91 o 
  -9   7   1     1307.87      876.86    517.46 o 
  -7   7   1     2493.63     2345.84    490.12 o 
  -5   7   1    11799.09    10761.90    717.90 o 
  -3   7   1    11531.62    15713.09   1072.32 o 
   1   7   1     4595.71     6891.12    624.10 o 
   3   7   1     4586.52     4761.30    553.68 o 
   5   7   1     2696.73     2772.90    488.94 o 
   7   7   1       68.34      172.58    236.81 o 
   9   7   1      221.33     -135.15    585.79 o 
  11   7   1     1170.55     1422.60    813.35 o 
 -10   8   1      506.85     -213.05    694.54 o 
  -8   8   1       37.78      342.79    472.57 o 
  -6   8   1      360.36     -186.86    555.03 o 
  -4   8   1      289.02      576.75    492.49 o 
  -2   8   1        8.11      396.36    354.15 o 
   0   8   1       25.40      338.25    564.11 o 
   2   8   1     1348.41     2487.95    832.93 o 
   4   8   1     2290.18     2642.55    822.41 o 
   6   8   1     2394.73     2439.99    815.74 o 
   8   8   1      506.38      868.15    740.06 o 
  10   8   1     1032.46      893.05    747.73 o 
  -9   9   1       86.36     -363.49    622.50 o 
  -7   9   1      158.57     -959.37    959.37 o 
  -5   9   1       36.91     -535.73    598.70 o 
  -3   9   1       28.96      766.99    615.43 o 
  -1   9   1      251.64     1298.42    502.76 o 
   1   9   1       52.60      225.93    563.20 o 
   3   9   1       17.84      244.41    579.60 o 
   5   9   1       37.32     -530.67    741.76 o 
   7   9   1      246.93     -778.40    778.40 o 
  -4  10   1       56.38      150.45    545.25 o 
  -2  10   1      291.55     1012.25    715.08 o 
   0  10   1      275.85     1374.18    738.55 o 
   2  10   1      287.12      987.84    754.85 o 
 -20   0   2       21.92      464.66    492.43 o 
 -18   0   2      824.42      405.11    292.31 o 
 -16   0   2     3235.15     2373.02    651.98 o 
 -14   0   2     2808.02     2463.26    558.78 o 
 -12   0   2     1678.31     2080.02    471.49 o 
 -10   0   2   102023.45   101855.99   2600.30 o 
  -8   0   2   238186.52   215473.25   3411.92 o 
  -6   0   2   159199.83   151523.94   1587.73 o 
  -4   0   2   102202.95    98892.89    998.49 o 
   0   0   2   133522.08   125870.38   2408.92 o 
   2   0   2     6568.10     7099.80    291.44 o 
   4   0   2    12516.08    14653.60    855.02 o 
   6   0   2    26209.94    27084.70   1317.10 o 
   8   0   2    33820.12    33309.39   1371.47 o 
  10   0   2     4172.22     4796.54    587.47 o 
  12   0   2    13826.02    13999.70   1133.33 o 
  14   0   2    12985.18    14669.74   1292.96 o 
  16   0   2     5312.27     6921.76    993.42 o 
  18   0   2      738.08     1241.51    562.44 o 
 -19   1   2      295.26      222.30    665.28 o 
 -17   1   2     3713.51     3995.57    539.62 o 
 -15   1   2     6519.30     7112.51    522.68 o 
 -13   1   2      203.46      209.65    156.10 o 
 -11   1   2      276.58      555.63    171.86 o 
  -9   1   2    35100.64    36057.76    758.58 o 
  -7   1   2     5186.26     5162.60    204.64 o 
  -5   1   2    58426.54    59961.52    565.10 o 
  -3   1   2    33188.79    33019.68    377.60 o 
  -1   1   2    47024.04    47543.98    787.49 o 
   1   1   2    53130.57    53925.66    408.00 o 
   3   1   2     1773.03     1792.19    126.70 o 
   5   1   2    25461.68    23352.34    545.82 o 
   7   1   2    63661.36    63791.62   1132.70 o 
   9   1   2     2900.90     3294.78    368.32 o 
  11   1   2      188.04       64.95    234.85 o 
  13   1   2      914.77      796.82    397.83 o 
  15   1   2      721.47      905.61    316.78 o 
  17   1   2        1.66      220.94    270.93 o 
 -20   2   2      726.19      795.25    436.70 o 
 -18   2   2      105.65       85.14    353.26 o 
 -16   2   2      154.65      100.01    213.84 o 
 -14   2   2     1090.17     1557.42    491.01 o 
 -12   2   2    17832.58    17661.82    694.44 o 
 -10   2   2     8269.02     7836.76    419.16 o 
  -8   2   2     2816.46     2883.83    145.03 o 
  -6   2   2    67582.71    65436.60    555.91 o 
  -4   2   2   178086.03   164567.25    941.60 o 
  -2   2   2      372.82      410.49     72.69 o 
   0   2   2     2384.51     2393.27    177.83 o 
   2   2   2    30743.24    30834.23    409.43 o 
   4   2   2    10554.21    11424.74    359.12 o 
   6   2   2      587.69      462.63    121.13 o 
   8   2   2      253.65      245.20    144.24 o 
  10   2   2    16993.78    16059.83    868.47 o 
  12   2   2     5230.85     5409.32    563.35 o 
  14   2   2      642.14       80.98    319.60 o 
  16   2   2      595.95     -284.56    411.36 o 
  18   2   2      676.91     1187.94    595.09 o 
 -19   3   2     3658.61     4215.37    704.58 o 
 -17   3   2     3057.17     2749.49    491.84 o 
 -15   3   2     4789.92     5042.80    564.77 o 
 -13   3   2    16629.27    16582.96    569.36 o 
 -11   3   2    22851.10    23597.06    597.52 o 
  -9   3   2      331.65      401.22     98.89 o 
  -7   3   2       74.35      242.86     64.06 o 
  -5   3   2    46483.11    46178.12    571.48 o 
  -3   3   2    16998.30    18002.99    541.00 o 
  -1   3   2     6735.92     6852.23    420.70 o 
   1   3   2    73678.02    72680.83    849.34 o 
   3   3   2   196524.27   183211.16   1697.99 o 
   5   3   2    67973.91    67867.88    818.65 o 
   7   3   2    15049.99    15251.06    589.53 o 
   9   3   2    21589.40    21052.56   1011.61 o 
  11   3   2    12325.00    13022.02    875.07 o 
  13   3   2       32.86      550.10    853.65 o 
  15   3   2       84.16     1468.63    606.94 o 
 -20   4   2      116.66      624.42    671.33 o 
 -18   4   2       77.22      359.81    739.12 o 
 -16   4   2      378.55      773.19    363.47 o 
 -14   4   2      119.81      570.58    304.54 o 
 -12   4   2     5544.37     5975.16    315.08 o 
 -10   4   2     6152.80     6754.54    578.96 o 
  -8   4   2      339.83      463.58    131.85 o 
  -6   4   2    14870.14    14434.79    389.07 o 
  -4   4   2    68261.86    64687.07   1077.73 o 
  -2   4   2      897.91      983.34    197.92 o 
   0   4   2      437.31      489.58    109.82 o 
   2   4   2     7903.63     8461.71    490.13 o 
   4   4   2      682.71      589.03     99.92 o 
   6   4   2     3415.66     3575.07    222.29 o 
   8   4   2        5.01      191.28    123.00 o 
  10   4   2     4229.43     4444.09    575.96 o 
  12   4   2     1122.18     1026.53    361.04 o 
  14   4   2      108.04      270.52    314.33 o 
  16   4   2      359.67     1065.77    548.31 o 
 -19   5   2       61.83     -369.13    547.44 o 
 -17   5   2      925.07     1077.67    412.71 o 
 -15   5   2     2976.48     3554.01    575.18 o 
 -13   5   2     1145.09      603.48    267.77 o 
 -11   5   2       74.49       46.53    246.53 o 
  -9   5   2     7802.09     7383.30    648.98 o 
  -7   5   2     4307.07     4700.08    306.04 o 
  -5   5   2       29.37       21.79     98.80 o 
  -3   5   2     1676.48     1712.92    393.83 o 
  -1   5   2    22579.80    24774.97   1082.79 o 
   1   5   2    12535.03    14004.17    574.09 o 
   3   5   2     1538.56     1428.03    167.65 o 
   5   5   2    14422.47    15634.06    698.26 o 
   7   5   2    10824.40    10404.60    426.41 o 
   9   5   2      754.45      291.00    483.70 o 
  11   5   2       12.84     -286.17    286.17 o 
  13   5   2     1359.00     1212.08    351.09 o 
  15   5   2      198.33       63.08    311.31 o 
 -18   6   2        6.79      532.18    715.19 o 
 -16   6   2      790.07      196.54   1251.46 o 
 -14   6   2      905.39      220.19    429.51 o 
 -12   6   2      805.29      556.93    287.28 o 
 -10   6   2     7218.63     7036.53   1061.28 o 
  -8   6   2    21239.49    21144.48   1692.41 o 
  -6   6   2    20768.02    19930.15    666.20 o 
  -4   6   2    10557.88    11313.56    640.61 o 
  -2   6   2    16688.07    19840.64   1172.59 o 
   0   6   2     8558.47    10409.71    786.23 o 
   2   6   2      150.64       45.08    400.14 o 
   4   6   2       55.83      134.94    305.90 o 
   6   6   2     4487.25     4830.70    585.41 o 
   8   6   2     1493.17      786.35    716.96 o 
  10   6   2     1096.80      356.49    368.34 o 
  12   6   2     2845.53     1918.33    571.19 o 
 -13   7   2       44.78      -22.19    365.60 o 
 -11   7   2      106.34      -97.75    349.40 o 
  -9   7   2      165.72       45.86    722.58 o 
  -7   7   2       10.88     -385.03    385.03 o 
  -5   7   2      177.78      128.02    171.15 o 
  -3   7   2        0.84     -100.93    316.93 o 
  -1   7   2      869.80     1336.61    276.87 o 
   1   7   2     1142.85     1699.21    275.56 o 
   3   7   2      421.29      125.13    215.61 o 
   5   7   2     2456.25     1265.61    462.43 o 
   7   7   2     1128.90     1460.70    645.01 o 
   9   7   2       59.77     -327.83    610.96 o 
  11   7   2        9.77     -541.00    662.03 o 
 -12   8   2      596.13     -824.73    824.73 o 
 -10   8   2      524.58      235.09    616.34 o 
  -8   8   2     1117.54     1147.76    597.35 o 
  -6   8   2     1418.17     1567.10    420.85 o 
  -4   8   2     1777.61     3598.58    702.46 o 
  -2   8   2     1445.79     2060.70    387.78 o 
   0   8   2      418.26     1312.33    461.73 o 
   2   8   2      821.05      934.41    647.47 o 
   4   8   2      427.32      109.73    505.13 o 
   6   8   2      194.05     -781.61    781.61 o 
   8   8   2      599.81     -315.52    632.40 o 
  -9   9   2      238.62       23.03    599.67 o 
  -7   9   2       38.21     -740.30    740.30 o 
  -5   9   2      320.38     -298.08    694.30 o 
  -3   9   2      397.91      522.82    532.37 o 
  -1   9   2      868.84     2051.53    581.68 o 
   1   9   2     1597.78     3636.87   1026.50 o 
   3   9   2     1742.13     2778.83    967.43 o 
   5   9   2     1080.26     1620.22    863.92 o 
  -6  10   2       33.48      141.40    469.02 o 
  -4  10   2      101.18      440.08    511.10 o 
   0  10   2        3.60     1695.29    842.16 o 
   2  10   2       23.02      972.16    808.48 o 
 -21   1   3      328.55      296.47    689.11 o 
 -19   1   3      470.55      216.82    226.16 o 
 -17   1   3     1443.24     1397.27    356.03 o 
 -15   1   3     7854.19     7853.95    532.87 o 
 -13   1   3    23460.60    22508.58    799.84 o 
 -11   1   3    39642.91    39055.54   1167.56 o 
  -9   1   3    75055.41    74034.09    995.62 o 
  -7   1   3   110113.57   107308.20   1018.14 o 
  -5   1   3    63614.47    63117.61    560.59 o 
  -3   1   3    66446.56    66564.91    413.59 o 
  -1   1   3     4088.32     4002.17    175.87 o 
   1   1   3      666.46      914.81     73.42 o 
   3   1   3    10126.14    10670.83    371.58 o 
   5   1   3    11786.71    11397.92    473.77 o 
   7   1   3    15637.48    14765.58    920.75 o 
   9   1   3    20262.80    20349.42   1221.99 o 
  11   1   3    20964.56    19390.51   1332.18 o 
  13   1   3     7505.99     8178.61    676.93 o 
  15   1   3     2358.50     2237.83    817.52 o 
  17   1   3      817.38      835.49    379.34 o 
 -20   2   3     1785.39     1769.66    444.40 o 
 -18   2   3     2790.61     3098.58    501.48 o 
 -16   2   3     3516.56     3831.72    512.23 o 
 -14   2   3     5947.13     5646.28    440.17 o 
 -12   2   3      648.44      513.35    158.60 o 
 -10   2   3       96.23      127.22    102.97 o 
  -8   2   3     1259.85     1362.88    102.58 o 
  -6   2   3    19427.19    20163.25    307.16 o 
  -4   2   3   102619.11    99029.62    602.10 o 
  -2   2   3    92035.38    87115.42   1400.86 o 
   0   2   3   115718.76   110623.17    639.65 o 
   2   2   3   128512.30   127252.73   1110.54 o 
   4   2   3    74814.46    77100.71    716.15 o 
   6   2   3    10390.90    10406.44    476.01 o 
   8   2   3     2133.59     2014.43    364.80 o 
  10   2   3     1416.52     1266.43    392.89 o 
  12   2   3     1386.32      830.16    322.86 o 
  14   2   3      230.60     -174.07    393.50 o 
  16   2   3      302.39      -47.65    767.84 o 
 -19   3   3      161.20       34.12    307.63 o 
 -17   3   3      276.94      221.85    350.03 o 
 -15   3   3       36.32      122.21    265.09 o 
 -13   3   3      373.50      337.06    133.96 o 
 -11   3   3      597.88      488.79    137.70 o 
  -9   3   3     2448.13     2302.91    171.37 o 
  -7   3   3      944.76     1199.07    107.32 o 
  -5   3   3      317.99      373.65     69.67 o 
  -3   3   3       32.51      -90.80    119.36 o 
  -1   3   3     7839.38     8393.24    468.94 o 
   1   3   3     3126.57     3112.79    124.44 o 
   3   3   3     1876.04     2025.05    137.17 o 
   5   3   3      483.51      487.48     96.03 o 
   7   3   3     2880.72     2955.19    400.08 o 
   9   3   3      346.42      357.70    191.94 o 
  11   3   3      329.73      619.38    772.45 o 
  13   3   3       17.48      594.01    403.54 o 
  15   3   3      105.99     1099.09    615.23 o 
 -20   4   3     1229.63     1642.37    909.36 o 
 -18   4   3     3237.16     3436.56    595.20 o 
 -16   4   3     3878.12     3814.17    553.60 o 
 -14   4   3      778.73     1244.17    433.27 o 
 -12   4   3      429.32      702.47    149.85 o 
 -10   4   3     7142.54     6956.41    563.54 o 
  -8   4   3     5252.84     5397.72    324.78 o 
  -6   4   3     1727.87     1712.17    147.14 o 
  -4   4   3    35308.63    34964.80    848.69 o 
  -2   4   3    69199.60    71018.02   1552.14 o 
   0   4   3    82191.73    98605.07   3857.37 o 
   2   4   3    46653.50    41277.96   2850.14 o 
   4   4   3     9829.99     9959.36    375.98 o 
   6   4   3    19082.91    18717.13    571.77 o 
   8   4   3     5391.04     5206.81    317.40 o 
  10   4   3      146.18      182.28    249.06 o 
  12   4   3      312.08      473.02    289.95 o 
  14   4   3      798.84     1007.67    539.11 o 
  16   4   3      846.74     -452.13    921.07 o 
 -19   5   3      289.01      557.83    500.11 o 
 -17   5   3     1032.58     1127.84    413.81 o 
 -15   5   3     1109.83     1797.56   1033.64 o 
 -13   5   3     2007.72     2096.26    425.21 o 
 -11   5   3    12464.24    11536.80    859.31 o 
  -9   5   3    30651.51    28958.05   1279.87 o 
  -7   5   3    11423.01    10960.86    557.88 o 
  -5   5   3     4489.71     4129.74    319.30 o 
  -3   5   3     7950.50     7932.83    408.44 o 
  -1   5   3     3905.45     4144.56    309.26 o 
   1   5   3      184.16      247.37     93.36 o 
   3   5   3      477.75      450.05    435.16 o 
   5   5   3     2509.48     2364.97    255.51 o 
   7   5   3     7899.72     7476.61    797.51 o 
   9   5   3     4431.74     3714.22    470.72 o 
  11   5   3     2716.74     2102.32    385.97 o 
  13   5   3     1519.11     1465.99    449.86 o 
 -18   6   3        4.08       38.84    532.82 o 
 -16   6   3        1.57     -128.44    367.33 o 
 -14   6   3      623.26      205.20    467.52 o 
 -12   6   3     1525.86      806.93    723.95 o 
 -10   6   3      574.73      564.85    438.78 o 
  -8   6   3      100.66      231.20    152.39 o 
  -6   6   3     5024.42     4030.31    318.03 o 
  -4   6   3      171.80       71.59    117.54 o 
  -2   6   3       25.91      182.65    269.52 o 
   0   6   3       11.63      184.12    106.36 o 
   2   6   3      614.50      544.59    198.23 o 
   4   6   3      837.34      705.55    310.52 o 
   6   6   3      189.45      181.49    249.50 o 
   8   6   3       60.72       76.81    215.94 o 
  10   6   3      605.44      225.94    527.64 o 
  12   6   3      164.33     -350.81    444.28 o 
 -15   7   3      798.44     -288.80    700.08 o 
 -13   7   3     3280.94     3024.53    891.30 o 
 -11   7   3     2491.89     2819.50    800.78 o 
  -9   7   3     3165.15     2165.28    496.50 o 
  -7   7   3     6168.55     5619.36    462.26 o 
  -5   7   3     9495.58    10908.44    895.41 o 
  -3   7   3     1508.25     2547.13    405.78 o 
  -1   7   3      292.57      428.79    184.02 o 
   1   7   3     1184.36     1379.33    670.58 o 
   3   7   3     2750.60     3419.79    935.21 o 
   5   7   3     1297.28     -907.78    907.78 o 
   7   7   3     1179.30     2042.85    963.09 o 
   9   7   3     2421.29     3708.69   1141.36 o 
  11   7   3     1685.21     1828.23    851.75 o 
 -12   8   3      226.66     -210.99    585.16 o 
 -10   8   3       78.41     -524.58    664.39 o 
  -8   8   3       46.97      -96.87    364.82 o 
  -6   8   3      891.28     1738.16    506.89 o 
  -4   8   3     1710.47     2932.07    418.78 o 
  -2   8   3     1880.27     3286.29    467.28 o 
   0   8   3     1915.34     3273.49    581.21 o 
   2   8   3     4604.43     5941.55   1225.04 o 
   4   8   3     1738.43     2135.52    783.74 o 
   6   8   3      458.77      222.05    602.26 o 
   8   8   3       19.86     -989.87    989.87 o 
  -9   9   3       32.13      210.12    409.10 o 
  -7   9   3      113.17     -826.22    826.22 o 
  -5   9   3        1.70     -385.68    485.41 o 
  -3   9   3       82.23      150.81    414.84 o 
  -1   9   3      386.35     1562.41    496.19 o 
   1   9   3      164.43      512.11    621.31 o 
   3   9   3       13.44      812.99    753.69 o 
   5   9   3      123.42      466.71    656.34 o 
  -6  10   3      221.63      507.78    487.28 o 
   0  10   3      931.50     2073.01    927.94 o 
 -20   0   4      298.79      127.83    286.60 o 
 -18   0   4     7785.74     6658.96    987.79 o 
 -16   0   4    27957.18    24753.55   1665.22 o 
 -14   0   4    19283.95    19822.98   1355.03 o 
 -12   0   4    33810.02    31507.44   1487.56 o 
 -10   0   4   142368.05   138913.98   1967.16 o 
  -8   0   4    91036.58    91190.44   1615.53 o 
  -6   0   4    10307.07    11199.51    423.16 o 
  -4   0   4     2132.21     2302.07    168.94 o 
  -2   0   4    90037.30    89477.87    797.92 o 
   0   0   4    25047.13    25078.12    354.61 o 
   2   0   4      333.29      349.89     87.53 o 
   4   0   4    68354.10    67050.58   1283.78 o 
   6   0   4   123337.07   122299.16   2481.11 o 
   8   0   4    35580.78    34921.08   1560.94 o 
  10   0   4     8968.05     9243.28    895.45 o 
  12   0   4     8245.03     9460.02   1008.02 o 
  14   0   4     4069.32     4995.36    850.33 o 
  16   0   4      288.58       86.35    360.41 o 
 -21   1   4       90.62      407.66    259.08 o 
 -19   1   4      348.35      397.07    228.59 o 
 -17   1   4     3543.86     3753.17    395.89 o 
 -15   1   4      683.32      762.40    220.14 o 
 -13   1   4     5494.94     5714.96    498.02 o 
 -11   1   4     1898.38     2441.42    315.55 o 
  -9   1   4    45204.91    44819.29    746.93 o 
  -7   1   4     2923.22     2896.76    145.24 o 
  -5   1   4       52.63      190.74     47.54 o 
  -3   1   4    98944.09   100784.02    834.01 o 
  -1   1   4   206336.75   188570.56   1613.78 o 
   1   1   4     3756.47     3931.37    131.41 o 
   3   1   4      376.77      382.56    101.61 o 
   5   1   4    21735.49    21983.46   1179.75 o 
   7   1   4     4932.98     5225.61    604.42 o 
   9   1   4     2375.91     2213.36    335.35 o 
  11   1   4        4.78      125.35    325.52 o 
  13   1   4     1722.77     1318.88    675.03 o 
  15   1   4      423.72      576.65    283.20 o 
 -20   2   4     1036.41      850.89    374.32 o 
 -18   2   4      334.73      339.04    302.07 o 
 -16   2   4      424.62      364.45    193.61 o 
 -14   2   4    22862.85    21511.85    796.11 o 
 -12   2   4    23901.54    24541.26    755.96 o 
 -10   2   4     1647.32     1771.47    141.17 o 
  -8   2   4     1811.35     1805.65    115.98 o 
  -6   2   4    34350.23    34506.84    415.04 o 
  -4   2   4    22620.48    22680.35    284.23 o 
  -2   2   4    22420.13    22718.88    780.84 o 
   0   2   4     1232.04     1298.58     91.32 o 
   2   2   4    82182.92    82544.98    744.32 o 
   4   2   4    11212.87    10953.79    343.74 o 
   6   2   4     1196.20     1251.61    248.98 o 
   8   2   4    13734.51    14591.38   1096.14 o 
  10   2   4     7835.10     6683.55    802.06 o 
  12   2   4     1410.49      458.38    391.71 o 
  14   2   4       17.28     -162.02    543.34 o 
  16   2   4      224.90     1131.83    738.99 o 
 -21   3   4     1969.26     1343.07    430.38 o 
 -19   3   4     2504.59     2673.34    703.79 o 
 -17   3   4      246.80      190.34    297.94 o 
 -15   3   4      863.76      490.73    263.88 o 
 -13   3   4    12591.95    12577.98    501.14 o 
 -11   3   4     1148.31     1229.09    161.50 o 
  -9   3   4      153.78      290.00    137.19 o 
  -7   3   4    75240.79    75315.98    739.78 o 
  -5   3   4   125197.78   116438.27   1088.04 o 
  -3   3   4   116744.67   111940.06   1300.99 o 
  -1   3   4    57710.65    58231.29   1205.63 o 
   1   3   4   119491.48   127736.99   2636.10 o 
   3   3   4    56389.37    55919.78    927.58 o 
   5   3   4      683.20      650.84     80.09 o 
   7   3   4       85.73      116.97     77.72 o 
   9   3   4     2794.82     3079.74    563.51 o 
  11   3   4     2163.33     2319.44    638.35 o 
  13   3   4      267.84      741.34    440.25 o 
  15   3   4     1248.42     1252.07    498.92 o 
  17   3   4     1246.50      115.74    632.73 o 
 -20   4   4      477.03      780.59    963.55 o 
 -18   4   4      142.29      457.18    473.81 o 
 -16   4   4       26.84      760.46    351.60 o 
 -14   4   4     9453.78    10440.39    769.45 o 
 -12   4   4     6377.63     7545.57    398.89 o 
 -10   4   4     1140.69     1384.07    309.89 o 
  -8   4   4      313.56      113.44    110.34 o 
  -6   4   4     5344.18     5121.55    249.37 o 
  -4   4   4     2747.47     2825.09    182.48 o 
  -2   4   4    11512.32    11251.92    743.50 o 
   0   4   4       22.59      -37.57    116.01 o 
   2   4   4    11258.82    10956.52    688.23 o 
   4   4   4     1722.65     1557.85    220.54 o 
   6   4   4      178.89       49.51    108.28 o 
   8   4   4     6912.14     6109.93    569.63 o 
  10   4   4     2703.67     2895.80    563.66 o 
  12   4   4      706.09      184.62   1303.18 o 
  14   4   4        9.46        0.99    340.92 o 
 -19   5   4      233.36      829.10    376.74 o 
 -17   5   4     1416.77     2088.91    499.58 o 
 -15   5   4     1325.29     1414.91    425.07 o 
 -13   5   4       41.49       21.35    232.84 o 
 -11   5   4      928.44      536.17    233.80 o 
  -9   5   4    12416.48    11123.08    632.01 o 
  -7   5   4     1846.20     1841.57    210.15 o 
  -5   5   4     6490.06     6568.90    338.98 o 
  -3   5   4    18084.78    15104.21    877.13 o 
  -1   5   4    24446.30    31890.89   2548.97 o 
   1   5   4     3085.31     2569.47    603.25 o 
   3   5   4     1878.72     1768.51    347.83 o 
   5   5   4     3872.59     3581.13    308.25 o 
   7   5   4     1187.87      828.96    234.76 o 
   9   5   4       18.15     -264.62    297.46 o 
  11   5   4      155.39     -227.64    399.20 o 
  13   5   4     1404.16      316.54    341.10 o 
 -18   6   4      795.93      597.41    710.69 o 
 -16   6   4     4127.42     4038.89    647.64 o 
 -14   6   4     3699.99     3305.90    577.50 o 
 -12   6   4     5104.46     4366.89    653.86 o 
 -10   6   4     9371.35     8705.13   1150.60 o 
  -8   6   4    12317.12    11327.95    560.18 o 
  -6   6   4      317.37      310.73    127.77 o 
  -4   6   4      376.74      224.56    108.87 o 
  -2   6   4     4854.12     5765.85    938.33 o 
   0   6   4      951.38     1799.31    374.08 o 
   2   6   4     2883.75     2340.40    175.29 o 
   4   6   4     7163.09     6306.64   1264.22 o 
   6   6   4    13034.12    11619.93   2160.21 o 
   8   6   4     3646.76     3141.92    984.21 o 
  10   6   4     1828.03     1551.72    878.33 o 
  12   6   4     1732.61     1000.59    764.91 o 
 -17   7   4       29.45    -1429.17   1429.17 o 
 -15   7   4       81.21     -427.76    639.23 o 
 -13   7   4      105.53      357.12    541.02 o 
 -11   7   4      337.52      387.78    385.39 o 
  -9   7   4     1193.01      833.42    373.73 o 
  -7   7   4      428.43      140.83    187.93 o 
  -5   7   4      141.74       68.22    189.39 o 
  -3   7   4     3163.48     3811.21    576.45 o 
  -1   7   4     3387.12     5172.64    658.59 o 
   1   7   4      250.07      475.59    558.69 o 
   3   7   4      263.19     -362.12    634.46 o 
   5   7   4      472.41      -73.11    619.37 o 
   7   7   4        3.41    -1046.97   1046.97 o 
   9   7   4      272.64       40.31    578.00 o 
 -12   8   4     1517.57      780.70    445.01 o 
 -10   8   4      731.68      645.93    373.90 o 
  -8   8   4      149.01      282.08    360.55 o 
  -6   8   4     1342.30     1683.03    661.96 o 
  -4   8   4      709.64     1088.28    298.78 o 
  -2   8   4      132.46      509.47    433.86 o 
   0   8   4     1057.07     1572.97    812.91 o 
   2   8   4     1488.57     2419.24    907.59 o 
   4   8   4      787.51      441.74    438.63 o 
   6   8   4      457.57      492.89    668.00 o 
 -11   9   4      300.50     -443.71    565.94 o 
  -9   9   4      186.80      105.46    470.01 o 
  -7   9   4      557.80     -336.28    676.51 o 
  -5   9   4     2320.31     2274.30    732.78 o 
  -3   9   4     1589.75     3355.29    843.86 o 
  -1   9   4     1651.06     4882.29   1278.75 o 
   1   9   4     1536.67     2920.97   1082.27 o 
   3   9   4      630.04     1555.08    826.12 o 
  -8  10   4        8.72     -726.21    726.21 o 
  -6  10   4        0.83      195.05    532.94 o 
 -21   1   5     1448.36     1054.42    316.16 o 
 -19   1   5     3513.27     3226.10    434.82 o 
 -17   1   5     9700.98    10260.49    646.08 o 
 -15   1   5    22212.08    21744.99   1026.35 o 
 -13   1   5    33046.75    32509.24   1121.79 o 
 -11   1   5    15981.52    16655.61    702.82 o 
  -9   1   5     7941.85     8674.35    328.30 o 
  -7   1   5    13935.43    14936.83    330.79 o 
  -5   1   5      849.17      739.92     73.09 o 
  -3   1   5     2223.15     2257.82    136.53 o 
  -1   1   5    19623.13    19565.51    248.06 o 
   1   1   5    76229.90    75922.91    742.66 o 
   3   1   5    71225.77    70977.77    795.78 o 
   5   1   5    55310.34    56715.56   1585.85 o 
   7   1   5    30903.40    30629.95   1024.37 o 
   9   1   5     9620.79    10077.60    671.54 o 
  11   1   5     3659.63     4171.70    483.49 o 
  13   1   5      497.93      285.28    256.88 o 
  15   1   5       86.90     -289.70    289.70 o 
 -22   2   5      707.46      633.38    339.29 o 
 -20   2   5      425.82      360.09    303.41 o 
 -18   2   5       56.79       64.08    185.35 o 
 -16   2   5      360.55      102.44    205.97 o 
 -14   2   5     8193.42     7798.86    476.11 o 
 -12   2   5     5231.87     5235.64    274.51 o 
 -10   2   5    23192.12    23891.10    480.23 o 
  -8   2   5    92185.16    91201.19    776.42 o 
  -6   2   5   128394.29   126186.42    826.06 o 
  -4   2   5   106584.73   106607.49    762.06 o 
  -2   2   5    39111.66    39091.05    732.23 o 
   0   2   5    21447.97    22272.09    460.39 o 
   2   2   5    13698.33    14624.48    358.05 o 
   4   2   5     1616.32     1642.59    129.28 o 
   6   2   5       38.15       29.46    146.31 o 
   8   2   5     2844.98     3198.83    511.08 o 
  10   2   5     2751.49     3102.90    560.86 o 
  12   2   5     3242.92     3533.82    477.67 o 
  14   2   5     1560.07     1806.12    527.62 o 
  16   2   5      634.47      348.73    437.87 o 
 -21   3   5       30.98      -56.77    349.87 o 
 -19   3   5      264.61      188.94    264.12 o 
 -17   3   5      172.28      191.00    231.74 o 
 -15   3   5      465.69      539.49    141.08 o 
 -13   3   5       21.30      -37.62     92.45 o 
 -11   3   5     2784.46     2846.67    198.17 o 
  -9   3   5     2531.21     2480.86    164.78 o 
  -7   3   5      729.96      843.21     81.93 o 
  -5   3   5        1.63       97.22     70.66 o 
  -3   3   5     5309.97     5072.09    288.22 o 
  -1   3   5     6145.59     6694.63    266.34 o 
   1   3   5     1220.45     1264.28    124.30 o 
   3   3   5      173.74      213.91    154.64 o 
   5   3   5      431.00      420.21    187.93 o 
   7   3   5      228.40      208.29    149.01 o 
   9   3   5       38.03       72.93    356.75 o 
  11   3   5      349.89      220.08    319.25 o 
  13   3   5       60.59      492.78    857.40 o 
  15   3   5       58.79     -163.91    356.95 o 
 -20   4   5      517.56     1546.44    806.36 o 
 -18   4   5     1481.19     2815.11    542.36 o 
 -16   4   5      351.01      759.53    559.99 o 
 -14   4   5      118.30      659.11    297.70 o 
 -12   4   5    11130.00    11737.67    651.22 o 
 -10   4   5    27874.42    26116.88    857.15 o 
  -8   4   5    39595.05    38483.20    706.65 o 
  -6   4   5    31917.69    31669.83    864.33 o 
  -4   4   5    48366.76    48638.92   3305.00 o 
  -2   4   5    57218.18    58895.30   2080.06 o 
   0   4   5    10476.99     9907.19    369.55 o 
   2   4   5     1950.21     1986.29    226.26 o 
   4   4   5      727.30      672.67    236.06 o 
   6   4   5     4945.66     4149.47    650.23 o 
   8   4   5     3148.00     2751.04    509.50 o 
  10   4   5      823.61      586.50    351.30 o 
  12   4   5     1855.88     1285.71    482.81 o 
  14   4   5     1783.85     1475.67    886.16 o 
 -19   5   5     2252.70     2753.02    566.64 o 
 -17   5   5     3666.95     4074.11    617.28 o 
 -15   5   5     1383.70     2004.30    446.39 o 
 -13   5   5     6395.66     6199.83    644.58 o 
 -11   5   5     7176.79     6282.87    636.79 o 
  -9   5   5     2588.73     2940.85    288.72 o 
  -7   5   5      193.29      318.53    117.01 o 
  -5   5   5     1403.73     1422.10    151.78 o 
  -3   5   5     3791.54     3563.87    376.59 o 
  -1   5   5    12174.32    15578.82    873.30 o 
   1   5   5     4626.42     4332.73    712.35 o 
   3   5   5    10173.66    10520.59   1450.52 o 
   5   5   5    15420.45    18529.55   2119.46 o 
   7   5   5    10902.21     9497.23   2380.20 o 
   9   5   5     2109.68      974.94   1071.89 o 
  11   5   5      150.57      -80.46    427.21 o 
  13   5   5      427.37      154.90    629.03 o 
 -20   6   5       12.38      958.71    784.82 o 
 -18   6   5       30.99       99.56    299.23 o 
 -16   6   5      284.12      -47.58    454.81 o 
 -14   6   5      644.16      185.12    622.32 o 
 -12   6   5       70.88     -435.34    435.34 o 
 -10   6   5       35.61      134.59    166.67 o 
  -8   6   5      189.80       50.43    102.59 o 
  -6   6   5     1496.56     1455.48    232.17 o 
  -4   6   5      178.09       16.32    350.57 o 
  -2   6   5      636.61     1277.92    482.09 o 
   0   6   5       71.69      -68.60    147.30 o 
   2   6   5     1225.93     1602.79    673.73 o 
   4   6   5      657.80      620.16    456.44 o 
   6   6   5        0.59     -424.16    625.83 o 
   8   6   5       26.80     -198.28    523.32 o 
  10   6   5     1064.49     1751.26    847.39 o 
 -19   7   5      173.95     -274.15    615.15 o 
 -17   7   5      546.45     -509.77    509.77 o 
 -15   7   5     3048.16     3037.19    941.14 o 
 -13   7   5     2363.06     2589.20    869.71 o 
 -11   7   5     1131.87      292.00    487.47 o 
  -9   7   5     1194.28      737.83    235.05 o 
  -7   7   5      977.12      488.95    202.19 o 
  -5   7   5     2736.01     2837.59    479.89 o 
  -3   7   5      526.75      757.48    433.63 o 
  -1   7   5     1558.53     1956.49    475.57 o 
   1   7   5     6431.67     9934.84   1558.30 o 
   3   7   5     8004.37    12472.54   1785.44 o 
   5   7   5     2797.62     3508.99   1040.58 o 
   7   7   5     1307.74      551.23    575.43 o 
   9   7   5     1381.78      558.56    723.09 o 
 -14   8   5      297.75     -670.19    721.67 o 
 -12   8   5      398.04      708.29   1036.74 o 
 -10   8   5      162.89       38.40    390.49 o 
  -8   8   5     2766.53     2925.88   1042.21 o 
  -6   8   5     3641.76     3725.48    563.10 o 
  -4   8   5     2628.02     4107.63    505.12 o 
  -2   8   5     1177.08     2534.60    555.62 o 
   0   8   5      483.54     1603.84    844.62 o 
   2   8   5      862.50     2357.27    924.85 o 
   4   8   5       18.44     -447.99    606.61 o 
   6   8   5        5.38     -416.56    791.09 o 
 -11   9   5      202.53     -639.71    639.71 o 
  -9   9   5      176.11      312.15    466.51 o 
  -7   9   5       18.34     -723.68    723.68 o 
  -5   9   5       48.99       19.94    388.23 o 
  -3   9   5      448.16     1100.66    462.68 o 
  -1   9   5      170.46     1461.91    924.53 o 
   1   9   5       39.88      913.84    838.97 o 
   3   9   5       16.66      428.96    720.58 o 
  -8  10   5      349.03     -387.02    604.76 o 
 -22   0   6     1129.64     1608.21    442.35 o 
 -20   0   6     4986.07     4460.26    858.50 o 
 -18   0   6    26626.49    28302.08   1846.03 o 
 -16   0   6     8674.88     8288.43    928.74 o 
 -14   0   6     1876.88     2515.42    495.26 o 
 -12   0   6     6053.57     6151.95    645.47 o 
 -10   0   6    32620.98    32590.78    970.54 o 
  -8   0   6     5984.94     5823.54    368.56 o 
  -6   0   6    11071.72    11093.97    450.86 o 
  -4   0   6   125285.46   126615.59   1399.51 o 
  -2   0   6   276322.41   261649.83   1594.89 o 
   0   0   6    58233.70    56815.26    660.52 o 
   2   0   6    53373.14    51768.75   1271.17 o 
   4   0   6    97137.72    95819.64   1889.18 o 
   6   0   6    27713.30    29917.31   1188.11 o 
   8   0   6     5657.00     6630.24    620.87 o 
  10   0   6      194.67      -49.05    286.24 o 
  12   0   6     1163.61      818.12    324.41 o 
  14   0   6      922.41      178.12    352.18 o 
 -21   1   6       71.46      217.13    231.54 o 
 -19   1   6      930.86     1086.07    344.20 o 
 -17   1   6     3288.81     3419.89    463.93 o 
 -15   1   6       98.29      -10.02    191.80 o 
 -13   1   6      360.41      494.36    175.98 o 
 -11   1   6    59853.19    59410.09   1321.41 o 
  -9   1   6    57679.65    57167.05    729.85 o 
  -7   1   6     4334.70     4268.50    182.29 o 
  -5   1   6     5792.40     6478.07    229.20 o 
  -3   1   6    89833.20    92598.78    803.30 o 
  -1   1   6     1632.92     1567.02     83.45 o 
   1   1   6     7398.48     6940.84    250.20 o 
   3   1   6      221.46      234.91     76.28 o 
   5   1   6     8073.94     7825.25    413.86 o 
   7   1   6     4205.94     4318.25    343.69 o 
   9   1   6       26.14     -119.03    224.60 o 
  11   1   6     2929.42     2504.40    360.56 o 
  13   1   6     1887.64     1611.13    372.14 o 
  15   1   6      220.34      408.99    407.96 o 
 -22   2   6     1463.92     1542.97    364.63 o 
 -20   2   6     2248.50     2534.13    535.71 o 
 -18   2   6       77.81       63.96    181.50 o 
 -16   2   6     3939.44     3863.05    363.21 o 
 -14   2   6    12895.58    13397.32    588.03 o 
 -12   2   6     2535.50     2809.49    207.40 o 
 -10   2   6     6149.19     6074.16    242.10 o 
  -8   2   6     2492.98     2440.10    128.88 o 
  -6   2   6    70933.95    73341.77    779.55 o 
  -4   2   6     2550.71     2685.65    173.67 o 
  -2   2   6     1005.25     1199.62    154.88 o 
   0   2   6    51725.90    51292.20    815.87 o 
   2   2   6    56498.96    57312.29   1040.05 o 
   4   2   6     1888.67     2079.09    136.76 o 
   6   2   6     1057.62     1113.57    158.32 o 
   8   2   6     4488.00     4418.64    335.76 o 
  10   2   6     1306.99     1532.39    448.48 o 
  12   2   6        3.67      123.49    277.04 o 
  14   2   6       33.22     -209.37    653.89 o 
 -21   3   6     1010.68     1106.71    386.54 o 
 -19   3   6      177.51      535.01    309.87 o 
 -17   3   6      200.28      191.39    179.34 o 
 -15   3   6     6480.62     6215.55    449.98 o 
 -13   3   6    44679.34    46351.83    857.78 o 
 -11   3   6    22641.12    22231.35    508.59 o 
  -9   3   6    37078.14    35803.34    539.05 o 
  -7   3   6   176905.02   170422.05   1004.87 o 
  -5   3   6    89088.26    83501.82    850.99 o 
  -3   3   6     1334.60     1193.02    133.33 o 
  -1   3   6     3718.72     3705.37    153.21 o 
   1   3   6    13441.57    13566.63    687.01 o 
   3   3   6     1302.86     1314.95    192.47 o 
   5   3   6       46.99      129.82    125.18 o 
   7   3   6     6565.07     6583.08    365.19 o 
   9   3   6    15471.79    15960.90   1208.05 o 
  11   3   6     3589.85     4165.17    704.44 o 
  13   3   6     1837.94     2186.08    420.45 o 
  15   3   6     1281.96     1236.96    448.16 o 
 -20   4   6     1147.40     1822.68    448.27 o 
 -18   4   6       49.90      828.98    338.53 o 
 -16   4   6      220.83      740.11    400.07 o 
 -14   4   6     4985.08     5477.71    380.48 o 
 -12   4   6      507.05      768.15    168.97 o 
 -10   4   6     4566.38     4917.48    374.02 o 
  -8   4   6       82.89      261.85    102.32 o 
  -6   4   6    13544.93    13219.31    429.72 o 
  -4   4   6       33.03      -26.30    115.84 o 
  -2   4   6       63.02      -61.72    184.75 o 
   0   4   6    15883.55    14760.78    585.09 o 
   2   4   6    22835.12    23028.34   2604.70 o 
   4   4   6     1027.25     1011.01    211.84 o 
   6   4   6      244.04       76.53    599.94 o 
   8   4   6     3842.90     3286.45    571.62 o 
  10   4   6       82.54      -27.10    319.26 o 
  12   4   6       70.98     -209.71    363.14 o 
  14   4   6        5.54      277.50    470.32 o 
 -21   5   6        2.43     -231.92    612.27 o 
 -19   5   6      255.30      754.90    363.38 o 
 -17   5   6     1393.40     1636.66    434.68 o 
 -15   5   6     1233.53     1081.37    345.15 o 
 -13   5   6       61.77      -88.03    210.07 o 
 -11   5   6    10709.50     9649.34    596.73 o 
  -9   5   6    19465.47    18394.60    684.08 o 
  -7   5   6     2081.22     2359.04    210.07 o 
  -5   5   6     4358.61     4241.58    791.60 o 
  -3   5   6    11599.40    10485.09    773.83 o 
  -1   5   6     3112.17     3225.54    409.89 o 
   1   5   6      691.88      545.87    126.17 o 
   3   5   6     1917.49     1786.72    238.98 o 
   5   5   6     4692.83     5310.57   1165.81 o 
   7   5   6     1108.60     1610.55    909.87 o 
   9   5   6      508.18     -100.77   1108.10 o 
  11   5   6     1512.40     1208.69    489.06 o 
 -20   6   6      386.44     -730.89    730.89 o 
 -18   6   6     2783.03     2630.18    543.53 o 
 -16   6   6     3101.96     2998.83    561.98 o 
 -14   6   6      358.41     -316.49    342.71 o 
 -12   6   6     1075.56      616.95    425.80 o 
 -10   6   6     1764.56     2020.60    416.77 o 
  -8   6   6     1701.17     1424.68    304.31 o 
  -6   6   6      272.05      371.93    626.81 o 
  -4   6   6     8373.80     8734.68    971.68 o 
  -2   6   6    19234.48    25224.94   1339.04 o 
   0   6   6     9742.78    15056.79   1764.40 o 
   2   6   6     9781.13    14193.86   1846.53 o 
   4   6   6    11070.62    15904.29   1994.53 o 
   6   6   6     3665.60     3931.94   1102.18 o 
   8   6   6      289.22    -1045.72   1045.72 o 
  10   6   6      336.36      136.37    646.80 o 
 -19   7   6        0.28     -946.26    946.26 o 
 -17   7   6      170.49     -385.07    430.11 o 
 -15   7   6       20.12     -274.74    540.70 o 
 -13   7   6        8.97      328.52    527.36 o 
 -11   7   6     1442.92      588.53    407.42 o 
  -9   7   6     1593.44     1593.94    332.79 o 
  -7   7   6      952.94      844.86    302.45 o 
  -5   7   6      654.19      532.39    292.59 o 
  -3   7   6      580.39     1361.31    371.48 o 
  -1   7   6       73.19      466.78    282.94 o 
   1   7   6      463.15      674.16    630.36 o 
   3   7   6        1.83      543.24    583.72 o 
   5   7   6       27.22      161.90    612.98 o 
   7   7   6        8.28     -623.96    692.86 o 
 -14   8   6      536.93     1847.85    995.31 o 
 -12   8   6      349.25     -150.60    385.79 o 
 -10   8   6      190.98     -277.94    601.18 o 
  -8   8   6      469.99      -29.39    598.05 o 
  -6   8   6      953.04     1077.78    316.43 o 
  -4   8   6     1075.10     1779.38    432.53 o 
  -2   8   6     1224.66     2000.70    828.77 o 
   0   8   6     1787.80     3036.35   1021.51 o 
   2   8   6     1054.15     1916.62    927.31 o 
   4   8   6      205.07      246.21    601.33 o 
 -11   9   6      730.82       55.44    425.31 o 
  -9   9   6     1320.68     1189.83    674.07 o 
  -7   9   6     1365.25      374.34    425.46 o 
  -5   9   6     1102.24     3736.14    991.85 o 
  -3   9   6      448.23      780.54    622.86 o 
  -1   9   6      310.80     1153.17    890.95 o 
   1   9   6       83.59     1064.80    859.56 o 
 -23   1   7     1972.85     1910.47    379.64 o 
 -21   1   7     2854.78     2905.04    413.07 o 
 -19   1   7     3235.89     3687.38    554.50 o 
 -17   1   7     7803.82     7682.31    650.25 o 
 -15   1   7     2305.05     2398.99    355.43 o 
 -13   1   7     1455.13     1525.11    262.52 o 
 -11   1   7     1877.55     2120.11    183.67 o 
  -9   1   7     3728.27     3987.51    200.04 o 
  -7   1   7    49226.30    50160.03    644.58 o 
  -5   1   7    82551.91    83288.30   1044.72 o 
  -3   1   7   110704.22   110197.80    982.12 o 
  -1   1   7    97343.01    97073.75    837.06 o 
   1   1   7    72701.05    72218.20    861.41 o 
   3   1   7    26095.20    26747.26    557.63 o 
   5   1   7     3784.50     3824.29    313.29 o 
   7   1   7      642.75      912.79    188.82 o 
   9   1   7      752.65      788.01    208.33 o 
  11   1   7      485.40      560.94    280.35 o 
  13   1   7      411.20      434.27    612.71 o 
 -22   2   7      322.90      438.72    256.28 o 
 -20   2   7      216.17      115.02    189.56 o 
 -18   2   7     3622.73     4066.43    404.50 o 
 -16   2   7    13201.55    13070.18    633.83 o 
 -14   2   7    28805.32    28571.36    828.98 o 
 -12   2   7    32924.88    34578.21    679.66 o 
 -10   2   7    38620.38    41105.29    616.83 o 
  -8   2   7    46436.68    46445.93    546.53 o 
  -6   2   7    24789.65    24911.34    415.20 o 
  -4   2   7      980.23     1081.21    144.64 o 
  -2   2   7     2462.98     2482.11    130.52 o 
   0   2   7      333.97      264.86     89.29 o 
   2   2   7    10994.29    11285.14    418.14 o 
   4   2   7    13108.32    13002.64    571.04 o 
   6   2   7     3313.86     3169.03    219.01 o 
   8   2   7    13483.78    13574.95    586.55 o 
  10   2   7     6075.70     6864.34    604.51 o 
  12   2   7     1495.43     2204.67    400.79 o 
  14   2   7      605.09      223.15    328.95 o 
 -21   3   7       55.72      -57.67    404.19 o 
 -19   3   7      767.07      385.64    201.63 o 
 -17   3   7      160.93      -84.86    189.29 o 
 -15   3   7       34.33      198.60    145.05 o 
 -13   3   7      330.48      357.65    111.30 o 
 -11   3   7     2283.23     2246.86    170.82 o 
  -9   3   7     1756.92     2119.32    138.83 o 
  -7   3   7     1413.68     1415.89    125.60 o 
  -5   3   7      881.46      999.18     83.65 o 
  -3   3   7     1967.57     1920.65    128.40 o 
  -1   3   7     1381.95     1755.10    151.61 o 
   1   3   7     1551.04     1862.01    238.77 o 
   3   3   7      126.03      106.93    277.14 o 
   5   3   7      642.93      689.72    138.76 o 
   7   3   7      174.19      203.02    277.25 o 
   9   3   7       38.37      183.92    342.49 o 
  11   3   7       11.53      177.68    240.69 o 
  13   3   7      162.70      731.25    383.54 o 
 -22   4   7      120.24      824.89    380.28 o 
 -20   4   7     1416.38     1244.71    558.41 o 
 -18   4   7     3099.41     2861.09    483.54 o 
 -16   4   7     4218.39     5142.49    838.69 o 
 -14   4   7     8662.07     9822.92   1212.60 o 
 -12   4   7    34323.37    33481.21    823.56 o 
 -10   4   7    33632.04    33792.39    782.00 o 
  -8   4   7    10645.97    10619.31    404.52 o 
  -6   4   7     5160.51     4488.58    372.21 o 
  -4   4   7     9956.51     9906.09    596.91 o 
  -2   4   7     5264.38     5165.27    318.49 o 
   0   4   7     2098.42     2138.82    157.41 o 
   2   4   7     1755.86     1636.74    236.88 o 
   4   4   7     8561.21     9451.52    981.23 o 
   6   4   7    13234.07    12801.03   1809.72 o 
   8   4   7     3797.64     3522.88   1128.84 o 
  10   4   7     2106.00     2056.70    741.14 o 
  12   4   7     1316.02     1902.11    513.53 o 
 -21   5   7      770.57     1999.56    668.71 o 
 -19   5   7     2341.80     2128.80    494.46 o 
 -17   5   7      924.39     1594.32    428.54 o 
 -15   5   7       49.46      -99.87    213.81 o 
 -13   5   7      185.07       -6.27    310.22 o 
 -11   5   7     3381.47     3126.43    276.80 o 
  -9   5   7      764.82      859.10    147.25 o 
  -7   5   7     1328.91     1410.33    147.47 o 
  -5   5   7    16590.76    17240.71   1689.49 o 
  -3   5   7    32228.30    31829.31   1243.34 o 
  -1   5   7    24690.95    22998.58    656.15 o 
   1   5   7     7352.29     8717.80   1380.74 o 
   3   5   7     4973.96     6156.77   1273.91 o 
   5   5   7     3292.56     3126.55    977.37 o 
   7   5   7      336.68     -316.98    704.36 o 
   9   5   7        4.41     -627.98    627.98 o 
  11   5   7       17.91       79.05    698.24 o 
 -20   6   7        1.27     -347.56    347.56 o 
 -18   6   7       22.83      215.95    387.10 o 
 -16   6   7      383.06     -105.06    299.93 o 
 -14   6   7      744.89     -168.53    337.33 o 
 -12   6   7      167.17      207.63    388.11 o 
 -10   6   7      314.14      300.67    211.57 o 
  -8   6   7     1706.54     1670.96    343.55 o 
  -6   6   7      771.47     1108.77    378.51 o 
  -4   6   7       11.48      100.86    170.01 o 
  -2   6   7       37.62      322.32    406.44 o 
   0   6   7     1492.49     1861.96    778.00 o 
   2   6   7     1849.07     2611.50    896.38 o 
   4   6   7       28.72      831.71    727.25 o 
   6   6   7       23.46     -350.94    747.86 o 
   8   6   7      118.28     -856.60    974.67 o 
 -19   7   7      160.63     -529.37    529.37 o 
 -17   7   7      480.55     -426.72    681.79 o 
 -15   7   7     1498.82     1516.10    728.76 o 
 -13   7   7      381.44     -455.00    634.67 o 
 -11   7   7       27.03       21.67    388.85 o 
  -9   7   7     1485.50     1309.07    480.57 o 
  -7   7   7     5913.60     4951.11    597.86 o 
  -5   7   7     5949.55     7498.31    746.73 o 
  -3   7   7     4140.05     6297.80    595.01 o 
  -1   7   7     7345.31    12358.86   1760.74 o 
   1   7   7     5331.92     9937.99   1674.02 o 
   3   7   7     2051.23     2615.22    984.69 o 
   5   7   7      146.89      -26.08    462.34 o 
   7   7   7      156.29     -481.41    657.05 o 
 -16   8   7      581.26      384.64    621.85 o 
 -14   8   7     1092.49     2629.75   1010.92 o 
 -12   8   7     1112.33     1346.60    646.66 o 
 -10   8   7      542.58      179.60    471.52 o 
  -8   8   7     2225.14     1815.81    425.26 o 
  -6   8   7      788.73      933.35    270.28 o 
  -4   8   7       17.58      910.58    697.04 o 
  -2   8   7        4.75      158.20    555.52 o 
   0   8   7       47.80      605.63    792.70 o 
   2   8   7      487.25     2022.95    984.33 o 
   4   8   7      130.92      609.20    620.82 o 
 -13   9   7       71.14     -113.65    497.93 o 
 -11   9   7      115.85     -353.88    538.75 o 
  -9   9   7      165.47      111.06    331.21 o 
  -7   9   7       30.44      479.51    548.58 o 
  -5   9   7       28.34      371.19    383.77 o 
  -3   9   7      252.15      564.23    619.68 o 
  -1   9   7       21.22     1342.98    886.36 o 
 -22   0   8      660.16      938.04    480.39 o 
 -20   0   8     3079.06     2973.28    640.05 o 
 -18   0   8     7135.38     7486.46    924.88 o 
 -16   0   8       35.05       17.73    242.63 o 
 -14   0   8      370.21      270.29    215.14 o 
 -12   0   8    33572.55    32543.03   1431.92 o 
 -10   0   8   106396.05   105298.35   1525.78 o 
  -8   0   8    23081.83    21302.73    711.63 o 
  -6   0   8    87801.77    91898.13   1681.51 o 
  -4   0   8   193096.30   188370.64   1581.49 o 
  -2   0   8   186453.17   183192.80   1744.61 o 
   0   0   8     3157.62     3366.03    331.59 o 
   2   0   8     4005.02     4407.32    372.25 o 
   4   0   8    26559.31    25412.68   1042.90 o 
   6   0   8       98.56     -249.55    249.55 o 
   8   0   8      131.55      -39.59    320.86 o 
  10   0   8     1365.55      769.89    330.41 o 
  12   0   8     1779.48     1648.11    538.21 o 
 -23   1   8        8.97      171.13    243.48 o 
 -21   1   8      424.47      540.22    252.83 o 
 -19   1   8     3369.95     3334.25    488.47 o 
 -17   1   8    12785.69    13283.25    825.73 o 
 -15   1   8       25.04       16.69    168.07 o 
 -13   1   8     8388.69     8356.64    544.37 o 
 -11   1   8    69119.69    71564.27   1199.93 o 
  -9   1   8      205.38      166.94     79.21 o 
  -7   1   8    15732.28    15602.46    411.02 o 
  -5   1   8     2366.56     2731.96    210.62 o 
  -3   1   8    22465.01    23088.63    483.99 o 
  -1   1   8       64.91      194.28     78.24 o 
   1   1   8       12.78      -48.86     71.52 o 
   3   1   8    13896.92    13683.93    423.05 o 
   5   1   8    21758.58    22120.30    608.42 o 
   7   1   8      748.08      528.54    139.26 o 
   9   1   8      609.51      628.03    218.28 o 
  11   1   8     1246.45     1459.67    570.59 o 
  13   1   8      107.20      462.62    778.57 o 
 -22   2   8     1776.83     1969.05    381.65 o 
 -20   2   8      146.06      294.83    198.54 o 
 -18   2   8      330.91      385.24    196.11 o 
 -16   2   8     3938.81     4181.95    374.48 o 
 -14   2   8     9227.82     9641.77    477.62 o 
 -12   2   8       17.14       25.49    100.19 o 
 -10   2   8      148.11      135.88     68.30 o 
  -8   2   8    68605.44    69956.48    721.13 o 
  -6   2   8    51024.28    50650.76    664.66 o 
  -4   2   8     4861.71     5115.23    316.28 o 
  -2   2   8     4764.87     5012.54    173.98 o 
   0   2   8    36642.40    36847.28    639.42 o 
   2   2   8     5157.19     5427.32    265.90 o 
   4   2   8     1277.58     1361.56    182.15 o 
   6   2   8      944.64     1053.66    135.07 o 
   8   2   8     1512.77     1521.16    234.28 o 
  10   2   8      500.58      830.37    334.13 o 
  12   2   8       98.90      200.31    251.84 o 
 -23   3   8     1027.88      541.95    470.96 o 
 -21   3   8     2139.36     2251.65    381.95 o 
 -19   3   8     1804.80     1643.87    291.52 o 
 -17   3   8    10068.54     9762.15    583.72 o 
 -15   3   8    46629.24    49051.69   1156.07 o 
 -13   3   8    31135.11    32397.45    862.22 o 
 -11   3   8     5380.43     5468.21    288.48 o 
  -9   3   8    14330.62    14351.89    382.62 o 
  -7   3   8    21834.69    22130.95   1289.44 o 
  -5   3   8      127.10      142.01     51.00 o 
  -3   3   8     1612.48     1372.34    127.73 o 
  -1   3   8    18716.62    19990.10    606.81 o 
   1   3   8    35914.48    36406.06   1968.24 o 
   3   3   8    17372.13    17744.24   1054.61 o 
   5   3   8    12171.83    13513.72    768.57 o 
   7   3   8    15203.33    15784.22    869.18 o 
   9   3   8     5506.12     5893.07    579.95 o 
  11   3   8      514.75      533.17    289.39 o 
  13   3   8      199.61      197.08    366.67 o 
 -22   4   8      823.50      492.22    398.74 o 
 -20   4   8       15.36     -263.19    594.82 o 
 -18   4   8      568.43      298.28    246.15 o 
 -16   4   8      686.49      406.03    221.91 o 
 -14   4   8     1633.30     2199.95    281.69 o 
 -12   4   8      315.74      243.11    119.81 o 
 -10   4   8        3.87      -81.18     81.18 o 
  -8   4   8    15295.53    14051.31    820.20 o 
  -6   4   8    18968.40    18034.51   1039.71 o 
  -4   4   8     1316.16     1450.36    180.87 o 
  -2   4   8     6074.18     5730.18    305.77 o 
   0   4   8    11957.56    11428.74    419.22 o 
   2   4   8      523.08      384.85    259.84 o 
   4   4   8      135.36      409.37    511.93 o 
   6   4   8        5.82     -263.88    886.13 o 
   8   4   8      214.88     -532.77    532.77 o 
  10   4   8       21.95       12.88    229.72 o 
  12   4   8        1.31     -480.56    900.70 o 
 -21   5   8       45.88      585.33    405.50 o 
 -19   5   8     1858.05     1976.66    468.73 o 
 -17   5   8     2646.69     3167.41    679.55 o 
 -15   5   8      906.97      750.83    297.46 o 
 -13   5   8     2756.57     2489.57    407.52 o 
 -11   5   8     9739.51     9815.92    551.96 o 
  -9   5   8     2160.93     2275.51    218.07 o 
  -7   5   8      113.71      274.98    146.20 o 
  -5   5   8     2521.52     2400.67    496.11 o 
  -3   5   8     5456.93     5275.87    301.36 o 
  -1   5   8     1636.31     2184.76    359.41 o 
   1   5   8     1822.83     3324.10    966.09 o 
   3   5   8     7620.51    11401.18   1679.86 o 
   5   5   8     4005.16     5727.38   1356.18 o 
   7   5   8      518.77     -154.71    787.82 o 
   9   5   8      290.65     -645.68    645.68 o 
 -20   6   8      269.50       54.51    356.91 o 
 -18   6   8     1270.57     1108.75    379.49 o 
 -16   6   8      270.18      -46.86    337.88 o 
 -14   6   8       16.96     -372.05    372.05 o 
 -12   6   8     3151.25     3341.18    462.61 o 
 -10   6   8     8008.61     8159.79    882.37 o 
  -8   6   8     8026.58     8400.90   2331.83 o 
  -6   6   8    11021.21    11222.02   1000.88 o 
  -4   6   8    21598.77    22852.56   1761.19 o 
  -2   6   8    12382.71    15853.80    827.91 o 
   0   6   8     1937.52     3624.84   1065.69 o 
   2   6   8     2201.47     2588.73    926.56 o 
   4   6   8     1405.12     3531.49   1102.14 o 
   6   6   8       63.36      133.93    588.91 o 
   8   6   8       47.20     -767.20    838.78 o 
 -19   7   8      115.71     -553.22    553.22 o 
 -17   7   8      783.38      831.44    650.23 o 
 -15   7   8      148.64     -769.99    769.99 o 
 -13   7   8       62.08     -432.43    586.76 o 
 -11   7   8     1339.01     1556.16    386.37 o 
  -9   7   8      168.42      288.25    320.56 o 
  -7   7   8      335.78      386.09    269.94 o 
  -5   7   8        2.92      211.86    478.99 o 
  -3   7   8       21.31      657.96    676.77 o 
  -1   7   8      103.74      364.11    624.55 o 
   1   7   8        1.55      924.70    799.36 o 
   3   7   8      701.78      686.10    736.98 o 
   5   7   8      461.16     1161.48    750.48 o 
 -16   8   8       89.00     1605.33    924.09 o 
 -14   8   8      538.41     -377.44    738.71 o 
 -12   8   8      580.51      129.48    537.88 o 
 -10   8   8      285.63      -45.39    802.90 o 
  -8   8   8     1358.57      942.95    299.98 o 
  -6   8   8     1894.34     2787.78    578.65 o 
  -4   8   8      723.95     1534.86    818.68 o 
  -2   8   8      491.95     1753.19    701.71 o 
   0   8   8      940.88     3608.78   1207.41 o 
   2   8   8      133.67     1521.89    793.07 o 
 -13   9   8      829.21      697.14    490.25 o 
 -11   9   8      442.55       67.91    655.78 o 
  -9   9   8      150.81     1012.42    666.99 o 
  -7   9   8      299.06      297.84    516.67 o 
  -5   9   8      119.38      195.35    375.01 o 
  -3   9   8       20.35      836.80    779.86 o 
  -1   9   8      634.96     2117.52   1012.17 o 
 -23   1   9      766.38      843.14    277.79 o 
 -21   1   9      691.82     1123.11    290.69 o 
 -19   1   9       69.30      281.80    410.35 o 
 -17   1   9     2427.23     2366.99    371.49 o 
 -15   1   9     7460.08     7050.46    717.67 o 
 -13   1   9    13121.95    12824.62    675.82 o 
 -11   1   9    49081.66    49649.25   1037.16 o 
  -9   1   9    91428.81    93419.14   1306.79 o 
  -7   1   9    95587.66    96009.84   1083.73 o 
  -5   1   9    60383.19    60889.12    878.19 o 
  -3   1   9    17995.03    17801.08    399.80 o 
  -1   1   9     7766.84     7852.93    287.01 o 
   1   1   9     2706.50     2775.24    208.65 o 
   3   1   9      190.70      164.65    132.93 o 
   5   1   9     1824.63     1594.45    179.54 o 
   7   1   9     2374.91     2295.56    274.73 o 
   9   1   9     2930.46     2392.35    359.66 o 
  11   1   9     1977.13     2504.26    548.15 o 
  13   1   9      744.28        4.01    393.82 o 
 -24   2   9      825.07      904.08    336.27 o 
 -22   2   9     2013.25     1916.49    363.83 o 
 -20   2   9     3889.32     4087.27    447.89 o 
 -18   2   9     7251.53     7814.17    524.49 o 
 -16   2   9    20779.33    19913.04    749.01 o 
 -14   2   9    11884.81    12672.26    528.95 o 
 -12   2   9     1030.42     1459.56    160.47 o 
 -10   2   9     4216.17     4663.92    215.46 o 
  -8   2   9     3342.18     3240.07    176.29 o 
  -6   2   9     5718.36     5629.80    293.77 o 
  -4   2   9     1077.70      875.41    220.30 o 
  -2   2   9    22679.92    22035.05    454.68 o 
   0   2   9    39501.20    40873.29    701.35 o 
   2   2   9    22913.22    22609.83    644.97 o 
   4   2   9    17810.24    17689.37    620.51 o 
   6   2   9     5986.14     5909.86    400.65 o 
   8   2   9     2707.69     2585.35    397.62 o 
  10   2   9      827.02     1063.81    311.81 o 
  12   2   9       73.64      145.83    354.52 o 
 -23   3   9        2.48     -160.05    263.33 o 
 -21   3   9      117.44      398.50    224.18 o 
 -19   3   9      898.25      583.01    200.49 o 
 -17   3   9      263.22      342.74    181.55 o 
 -15   3   9      100.41      330.53    160.96 o 
 -13   3   9     2267.81     2084.96    221.16 o 
 -11   3   9     1127.62     1073.29    123.31 o 
  -9   3   9      315.91      201.83     72.59 o 
  -7   3   9      334.70      258.41    120.99 o 
  -5   3   9      163.06      209.33     62.95 o 
  -3   3   9     1723.44     1864.96    220.87 o 
  -1   3   9       49.92      104.39     88.60 o 
   1   3   9      653.15      889.49    238.85 o 
   3   3   9     1276.96     1563.37    219.05 o 
   5   3   9      392.54      776.30    369.26 o 
   7   3   9      190.01      253.61    451.78 o 
   9   3   9        4.46     -237.23    237.23 o 
  11   3   9        8.10     -283.15    283.15 o 
 -22   4   9     1434.79      838.09    540.54 o 
 -20   4   9     4406.49     3996.48    453.17 o 
 -18   4   9     5739.54     5620.08    483.77 o 
 -16   4   9     2963.54     3305.62    347.61 o 
 -14   4   9     6505.01     7001.70    512.93 o 
 -12   4   9    12698.42    12229.79    430.41 o 
 -10   4   9     1571.32     1608.89    174.64 o 
  -8   4   9      317.65      271.30     76.40 o 
  -6   4   9     2371.18     2498.43    221.57 o 
  -4   4   9    14390.23    14962.96    507.59 o 
  -2   4   9    19157.54    18182.56    404.82 o 
   0   4   9    11240.13    11488.54    542.41 o 
   2   4   9    12043.73    16425.03   1950.41 o 
   4   4   9    13233.84    16637.02   2097.35 o 
   6   4   9     4847.41     4476.52   1988.87 o 
   8   4   9      636.34      232.78    312.77 o 
  10   4   9      271.52     -526.36    553.88 o 
 -21   5   9      521.43      740.13    379.04 o 
 -19   5   9      297.56      839.60    360.25 o 
 -17   5   9        8.71     -158.12    409.14 o 
 -15   5   9      377.80      293.04    237.94 o 
 -13   5   9     6434.34     4997.95    572.22 o 
 -11   5   9    15134.81    15417.71    777.03 o 
  -9   5   9    12684.36    12356.90   1270.71 o 
  -7   5   9    13423.10    12391.35    647.54 o 
  -5   5   9    15103.02    15743.89   1641.73 o 
  -3   5   9    11509.69    10824.69    411.72 o 
  -1   5   9      983.90     1512.00    624.93 o 
   1   5   9      131.71      443.11    653.55 o 
   3   5   9      213.85      699.01    755.75 o 
   5   5   9      740.29     1329.20    793.11 o 
   7   5   9      300.69      697.87    680.04 o 
   9   5   9      219.21     -447.66    718.74 o 
 -20   6   9       43.71       91.55    319.89 o 
 -18   6   9       22.40     -237.07    356.60 o 
 -16   6   9      560.57     -448.24    448.24 o 
 -14   6   9       28.39     -279.81    570.36 o 
 -12   6   9       63.64      209.59    261.80 o 
 -10   6   9      269.87      113.50    331.87 o 
  -8   6   9     1765.42     1513.88    697.76 o 
  -6   6   9      755.16      613.53    432.47 o 
  -4   6   9      326.31      350.96    221.40 o 
  -2   6   9       18.27      122.28    394.83 o 
   0   6   9      983.84     2310.24    860.24 o 
   2   6   9      603.55     2034.57    884.10 o 
   4   6   9      276.97      858.54    756.07 o 
   6   6   9        6.08      569.33    696.09 o 
 -19   7   9       38.03     -311.03    421.95 o 
 -17   7   9      549.78      736.71    640.96 o 
 -15   7   9     1407.17      241.94    585.82 o 
 -13   7   9      951.59     1285.11    645.77 o 
 -11   7   9     3193.86     3115.07   1032.75 o 
  -9   7   9     6309.38     6909.61   1932.00 o 
  -7   7   9     7375.25     7089.93    730.33 o 
  -5   7   9     4105.74     5506.51   1087.64 o 
  -3   7   9      454.76     2131.87    980.74 o 
  -1   7   9     1459.67     2832.12   1064.95 o 
   1   7   9      619.82     1376.56    895.92 o 
   3   7   9      187.23      592.58    642.59 o 
 -16   8   9     1001.33     1956.16    965.52 o 
 -14   8   9      330.02       19.60    550.21 o 
 -12   8   9       62.84      916.45    699.74 o 
 -10   8   9       29.84      231.15    581.42 o 
  -8   8   9      276.19      366.04    575.53 o 
  -6   8   9       65.01       16.69    413.95 o 
  -4   8   9       63.70     -153.15    534.93 o 
  -2   8   9      433.43     2130.60    949.60 o 
   0   8   9     1462.01     4038.71   1225.49 o 
 -13   9   9      176.19     -455.96    455.96 o 
 -11   9   9       73.75      146.85    607.91 o 
  -9   9   9       15.54     1099.53    683.16 o 
  -7   9   9        0.24      289.56    462.98 o 
  -5   9   9       16.95     -155.81    526.56 o 
  -3   9   9      135.05     1402.64    926.06 o 
  -1   9   9       19.01     1614.63   1008.81 o 
 -24   0  10       36.98      427.77    484.87 o 
 -22   0  10       22.68      341.00    464.18 o 
 -20   0  10     8837.44     8588.67   1050.74 o 
 -18   0  10     4669.49     4813.05    722.94 o 
 -16   0  10     2373.57     2246.11    476.34 o 
 -14   0  10    38951.70    40132.96   1731.51 o 
 -12   0  10   124796.92   122884.54   2859.70 o 
 -10   0  10    83901.04    84668.00   2327.97 o 
  -8   0  10    13568.27    14287.31    664.60 o 
  -6   0  10    47604.79    51632.22   1164.44 o 
  -4   0  10    43008.07    44690.98    811.35 o 
  -2   0  10      492.75      689.81    136.71 o 
   0   0  10     1309.56     1260.33    288.36 o 
   2   0  10     4940.38     4601.19    374.78 o 
   4   0  10     9641.37    10478.32    589.19 o 
   6   0  10     4792.46     5157.26    462.12 o 
   8   0  10     3230.65     3189.58    929.33 o 
  10   0  10     3458.46     5897.19   1017.53 o 
  12   0  10     1749.38     3789.59    945.51 o 
 -23   1  10       60.76      251.97    223.39 o 
 -21   1  10     2856.66     2858.27    483.72 o 
 -19   1  10     7738.85     7918.76    683.65 o 
 -17   1  10      127.57      213.73    211.60 o 
 -15   1  10     1535.40     1787.16    307.26 o 
 -13   1  10     6758.34     6970.10    510.40 o 
 -11   1  10     7581.83     6940.21    480.08 o 
  -9   1  10     2951.79     2860.15    251.37 o 
  -7   1  10     1776.79     1818.74    369.98 o 
  -5   1  10    52545.06    54394.69    819.33 o 
  -3   1  10    27457.64    27353.94    530.65 o 
  -1   1  10     1607.60     1722.75    160.40 o 
   1   1  10     7993.91     8000.36    380.22 o 
   3   1  10     8483.64     8234.09    406.70 o 
   5   1  10     2544.31     2421.75    298.50 o 
   7   1  10       57.12       54.38    177.50 o 
   9   1  10       29.78      -67.91    355.89 o 
  11   1  10      219.54      -47.01    431.02 o 
 -24   2  10      407.83      615.55    311.86 o 
 -22   2  10     1086.57     1231.64    322.76 o 
 -20   2  10      307.37      727.01    245.00 o 
 -18   2  10      662.42      655.57    205.41 o 
 -16   2  10    15193.90    15370.92    638.26 o 
 -14   2  10    11025.55    11860.55    509.86 o 
 -12   2  10     1081.75     1260.04    153.35 o 
 -10   2  10    13717.10    14063.00    384.96 o 
  -8   2  10    49930.49    48710.35   1071.93 o 
  -6   2  10     7267.46     6741.22    731.70 o 
  -4   2  10     3626.10     3638.03    313.87 o 
  -2   2  10     3467.54     3662.91    202.00 o 
   0   2  10    10015.83     9818.21    371.80 o 
   2   2  10       61.99     -125.14    125.14 o 
   4   2  10      404.19      194.57    128.45 o 
   6   2  10     2937.22     2853.39    299.11 o 
   8   2  10     2099.58     2375.34    394.03 o 
  10   2  10      509.47      842.86    359.97 o 
 -23   3  10     3243.19     3610.43    465.59 o 
 -21   3  10     5077.75     5630.41    520.41 o 
 -19   3  10     1614.23     1500.81    265.90 o 
 -17   3  10     7765.12     7451.44    494.35 o 
 -15   3  10    13949.25    15058.40    613.57 o 
 -13   3  10      206.88      162.62     91.83 o 
 -11   3  10     1001.65     1136.43    129.79 o 
  -9   3  10    12939.64    12254.75    473.27 o 
  -7   3  10    32565.01    32336.55    838.97 o 
  -5   3  10    10612.91    10842.98    426.86 o 
  -3   3  10    30393.27    29135.88    553.10 o 
  -1   3  10    63464.27    61067.04    950.38 o 
   1   3  10    30785.21    31239.41    844.84 o 
   3   3  10     3492.25     3683.44    319.47 o 
   5   3  10     2591.96     2378.00    441.98 o 
   7   3  10     2194.67     1955.15    615.41 o 
   9   3  10      160.88      -15.01   1032.80 o 
 -24   4  10       61.71     -197.60    375.86 o 
 -22   4  10      280.54       28.53    331.05 o 
 -20   4  10      105.12      -21.07    216.20 o 
 -18   4  10       32.94     -109.23    168.44 o 
 -16   4  10     3802.37     4068.39    386.91 o 
 -14   4  10     5766.30     6819.19    432.47 o 
 -12   4  10      287.38      202.97     96.90 o 
 -10   4  10     5626.87     5075.49    316.81 o 
  -8   4  10    16579.74    15651.99    453.67 o 
  -6   4  10     4778.36     4715.40    768.73 o 
  -4   4  10     2645.30     2447.68    355.52 o 
  -2   4  10      622.07      549.99    105.88 o 
   0   4  10     2088.45     2492.26    816.22 o 
   2   4  10     1318.98     1298.50    756.10 o 
   4   4  10        2.39      173.55    292.47 o 
   6   4  10      841.49     1130.34    722.79 o 
   8   4  10      533.98     -143.83    496.58 o 
  10   4  10       88.60      396.41    708.20 o 
 -23   5  10      105.75      -10.00    331.59 o 
 -21   5  10      378.75      329.23    334.89 o 
 -19   5  10     2803.18     2809.84    498.85 o 
 -17   5  10      872.61     1089.18    359.87 o 
 -15   5  10        9.76     -117.19    357.82 o 
 -13   5  10     1175.58      471.66    250.85 o 
 -11   5  10     4670.93     4830.03    574.81 o 
  -9   5  10      232.96       55.98    262.56 o 
  -7   5  10     1006.09      965.99    182.61 o 
  -5   5  10    14008.03    13672.21    981.76 o 
  -3   5  10     7425.79     7972.14   1262.86 o 
  -1   5  10     2630.44     2625.44    582.56 o 
   1   5  10     1572.60     2335.09    922.89 o 
   3   5  10     3148.87     4175.60   1159.23 o 
   5   5  10      237.77     1232.84    924.51 o 
   7   5  10        7.47     1462.79    911.45 o 
 -22   6  10        7.54     -501.79    501.79 o 
 -20   6  10      579.86     -184.86    343.75 o 
 -18   6  10     1467.24     1056.33    355.82 o 
 -16   6  10     1352.02      527.23    275.30 o 
 -14   6  10     3039.73     1626.21    622.07 o 
 -12   6  10    13571.64    13387.47   1038.83 o 
 -10   6  10    10398.36    11092.19   2087.91 o 
  -8   6  10     4811.03     3996.76    762.86 o 
  -6   6  10     4706.75     4268.71    547.98 o 
  -4   6  10     3662.46     4205.92    956.45 o 
  -2   6  10      112.89      657.20    431.07 o 
   0   6  10       36.46      758.45    792.87 o 
   2   6  10     1081.96     2320.00   1088.83 o 
   4   6  10     1195.93     1907.20   1002.63 o 
   6   6  10      623.85     1120.79    957.14 o 
 -19   7  10      285.13      530.61    625.85 o 
 -17   7  10       83.97     -789.29    789.29 o 
 -15   7  10       23.76     -834.11    834.11 o 
 -13   7  10       14.11       89.67    359.09 o 
 -11   7  10      115.14      204.24    397.70 o 
  -9   7  10      196.40      207.26    280.72 o 
  -7   7  10       27.01      363.54    435.79 o 
  -5   7  10      929.84      549.40    580.88 o 
  -3   7  10      217.63      620.58    823.47 o 
  -1   7  10      496.26     1540.98    667.87 o 
   1   7  10      687.36     2874.51   1146.34 o 
   3   7  10      512.96     1414.60    947.25 o 
 -16   8  10      456.71     -190.97    734.36 o 
 -14   8  10      728.55      552.27    548.70 o 
 -12   8  10      392.85      930.42    657.13 o 
 -10   8  10      808.85      605.30    530.19 o 
  -8   8  10      872.29     1010.10    788.00 o 
  -6   8  10      163.39      377.84    483.76 o 
  -4   8  10      328.55     1605.58    834.45 o 
  -2   8  10      262.96     3001.68   1049.50 o 
   0   8  10      206.09     1405.16   1033.82 o 
 -13   9  10       48.89     -111.66    510.73 o 
 -11   9  10       59.01      -39.98    546.50 o 
  -9   9  10      196.38      860.30    724.79 o 
  -7   9  10      334.57      717.19    438.55 o 
  -5   9  10      610.68     1255.53    756.09 o 
  -3   9  10      911.66     3269.59   1206.36 o 
 -25   1  11      325.67     1036.49    589.47 o 
 -23   1  11      288.67      576.12    257.70 o 
 -21   1  11     1373.64     1644.42    380.34 o 
 -19   1  11     6847.45     6726.41    635.83 o 
 -17   1  11    18435.29    17875.54    930.77 o 
 -15   1  11    29448.00    29781.92   1105.13 o 
 -13   1  11    32450.27    34094.44   1113.99 o 
 -11   1  11    27656.24    29440.14   1005.17 o 
  -9   1  11    18844.24    19088.77    662.81 o 
  -7   1  11     3750.23     3387.38    272.55 o 
  -5   1  11      950.93      946.64    166.47 o 
  -3   1  11      993.81     1037.61    138.61 o 
  -1   1  11     3500.84     3593.95    313.02 o 
   1   1  11    11376.21    11485.36    475.52 o 
   3   1  11     7540.73     7492.11    418.39 o 
   5   1  11     6543.46     6716.37    424.71 o 
   7   1  11     4526.28     5220.85    611.32 o 
   9   1  11     1784.24     1984.17    406.61 o 
 -24   2  11     1832.18     1793.23    352.29 o 
 -22   2  11      932.45     1319.45    306.69 o 
 -20   2  11     2045.97     2569.61    335.18 o 
 -18   2  11     2989.92     2893.13    322.22 o 
 -16   2  11     1240.73      952.41    200.44 o 
 -14   2  11      337.12      490.93    147.20 o 
 -12   2  11      925.03     1049.36    147.85 o 
 -10   2  11    11265.39    11291.95    331.81 o 
  -8   2  11    25555.36    25820.33    832.76 o 
  -6   2  11    43941.62    43022.55   1474.34 o 
  -4   2  11    30825.02    31395.07   1585.45 o 
  -2   2  11    29344.69    29919.19   1356.09 o 
   0   2  11    21471.02    22124.62    676.45 o 
   2   2  11     4512.18     3827.21    317.07 o 
   4   2  11      279.15       -3.94    170.24 o 
   6   2  11      217.60     -302.03    302.03 o 
   8   2  11      282.02      -62.07    518.98 o 
  10   2  11       88.87     -608.61    608.61 o 
 -25   3  11       37.05     -183.49    400.26 o 
 -23   3  11       20.44      206.08    220.32 o 
 -21   3  11      466.46      342.37    203.04 o 
 -19   3  11       10.36     -104.53    168.00 o 
 -17   3  11      310.24      304.49    159.93 o 
 -15   3  11      210.46      200.89    127.50 o 
 -13   3  11      551.48      396.36     97.65 o 
 -11   3  11      307.16      221.58     93.27 o 
  -9   3  11      688.41      809.13    163.53 o 
  -7   3  11       14.81      119.09    159.65 o 
  -5   3  11     1873.03     2409.37    602.71 o 
  -3   3  11      776.16      568.47    120.25 o 
  -1   3  11      262.08      138.56    108.62 o 
   1   3  11        7.04     -124.71    222.85 o 
   3   3  11      720.04      779.90    180.38 o 
   5   3  11      260.02      375.05    263.99 o 
   7   3  11       22.30     -320.20   1314.46 o 
   9   3  11       23.52     -957.49    957.49 o 
 -24   4  11      379.49     -561.82    561.82 o 
 -22   4  11     2014.82     1195.31    285.63 o 
 -20   4  11     2832.62     2182.06    328.13 o 
 -18   4  11      357.49      484.34    234.71 o 
 -16   4  11      307.12      577.88    235.21 o 
 -14   4  11     2472.61     2165.24    258.83 o 
 -12   4  11     6200.98     5699.65    341.42 o 
 -10   4  11     5292.27     5752.73    424.51 o 
  -8   4  11     8347.68     7712.56    315.77 o 
  -6   4  11    27815.01    27737.11   1857.57 o 
  -4   4  11    31314.21    30065.79    631.92 o 
  -2   4  11    13594.66    12461.06    443.47 o 
   0   4  11     5354.67     4647.79    386.15 o 
   2   4  11     1976.90     3121.97    957.25 o 
   4   4  11     1633.69     2401.71   1051.25 o 
   6   4  11      240.01     1634.68    985.20 o 
   8   4  11        9.28      755.02    749.76 o 
 -23   5  11       15.22      417.23    355.84 o 
 -21   5  11     1538.21     1174.69    449.28 o 
 -19   5  11     1506.06     1149.99    373.52 o 
 -17   5  11     1269.04     1503.91    376.34 o 
 -15   5  11     7427.01     6721.16    686.03 o 
 -13   5  11    11896.46    10592.45    852.99 o 
 -11   5  11     8861.79     8372.41    777.97 o 
  -9   5  11     1152.09      124.83    412.50 o 
  -7   5  11      110.19      -63.78    299.17 o 
  -5   5  11     2486.19     2266.59    624.11 o 
  -3   5  11      175.80      467.34    430.87 o 
  -1   5  11       12.65      291.03    391.05 o 
   1   5  11     1151.77     1761.69    932.77 o 
   3   5  11     2421.35     4286.13   1223.53 o 
   5   5  11     2302.51     3350.26   1226.37 o 
   7   5  11      772.11     1571.25    902.07 o 
 -20   6  11       83.88      428.71    596.02 o 
 -18   6  11      303.46     -239.32    398.01 o 
 -16   6  11      722.81       -1.31    558.25 o 
 -14   6  11       42.43       61.85    357.04 o 
 -12   6  11        6.27       39.95    416.76 o 
 -10   6  11      844.25      406.66    482.93 o 
  -8   6  11     2381.01     1020.90    424.59 o 
  -6   6  11       94.21      -69.16    360.06 o 
  -4   6  11        3.10      150.39    411.57 o 
  -2   6  11       96.55      165.48    399.67 o 
   0   6  11       56.68      437.69    440.40 o 
   2   6  11        3.36      400.46    735.83 o 
   4   6  11       42.21     1006.11    894.03 o 
 -19   7  11      584.80     1238.79    799.39 o 
 -17   7  11     2204.27      974.90    562.72 o 
 -15   7  11     2866.64     4737.50   1154.50 o 
 -13   7  11     1272.33     1970.06   1086.19 o 
 -11   7  11     1949.13     1904.08    469.70 o 
  -9   7  11     2300.17     2771.99   1455.12 o 
  -7   7  11      985.05      611.95    391.93 o 
  -5   7  11       28.51      -25.71    504.53 o 
  -3   7  11      242.39      985.40    820.88 o 
  -1   7  11     1698.15     3386.97    842.65 o 
   1   7  11     1024.65     4405.74    961.37 o 
 -16   8  11      155.72      418.79    596.23 o 
 -14   8  11        5.78     -144.06    542.50 o 
 -12   8  11        2.96      848.79    654.89 o 
 -10   8  11      408.87      706.29    428.50 o 
  -8   8  11     1325.56     1975.08   1038.33 o 
  -6   8  11      724.55      582.32    440.68 o 
  -4   8  11     1309.43     2391.27   1008.25 o 
  -2   8  11      914.35     2646.32   1195.02 o 
 -13   9  11       91.01      568.27    629.08 o 
 -11   9  11        4.76      450.81    571.10 o 
  -9   9  11        1.49      724.68    663.50 o 
  -7   9  11       16.36      147.69    480.79 o 
  -5   9  11       58.70     1275.33    772.17 o 
 -24   0  12      231.20      171.53    355.99 o 
 -22   0  12     3889.62     3154.82    720.03 o 
 -20   0  12    18406.54    19225.02   1511.44 o 
 -18   0  12    14424.24    14889.36   1226.11 o 
 -16   0  12     8287.63     8272.96    884.37 o 
 -14   0  12    37822.86    40162.12   1794.44 o 
 -12   0  12    48405.09    45133.39   1880.29 o 
 -10   0  12      168.16     -152.73    286.94 o 
  -8   0  12     4311.34     4154.59    561.57 o 
  -6   0  12    14873.43    15203.53    518.77 o 
  -4   0  12    16123.01    16207.07    543.58 o 
  -2   0  12     1738.95     1531.24    274.13 o 
   0   0  12    12134.72    11571.09   1339.81 o 
   2   0  12    29044.21    27144.75   1260.83 o 
   4   0  12    12785.75    13153.95    917.91 o 
   6   0  12     2963.69     3219.75    523.72 o 
   8   0  12     1467.32     1814.98    683.61 o 
 -25   1  12       33.80      143.24    262.28 o 
 -23   1  12       26.13      131.89    214.56 o 
 -21   1  12     1498.57     1592.15    392.91 o 
 -19   1  12     1222.28     1829.77    352.82 o 
 -17   1  12     1915.60     2005.23    371.37 o 
 -15   1  12       46.61      156.28    175.89 o 
 -13   1  12    22998.21    22592.09    944.76 o 
 -11   1  12    12888.44    12683.42    696.05 o 
  -9   1  12       50.01      379.26    512.61 o 
  -7   1  12    17075.19    16561.99    489.08 o 
  -5   1  12    37583.48    38698.63    839.63 o 
  -3   1  12     4781.95     4869.25    306.92 o 
  -1   1  12      452.24      406.34    173.36 o 
   1   1  12      875.54      441.19    165.59 o 
   3   1  12     1901.90     1852.45    404.40 o 
   5   1  12        5.82      245.63    250.89 o 
   7   1  12       15.09      -72.56    355.35 o 
   9   1  12      401.48      338.66    321.92 o 
 -24   2  12     1412.61     1541.44    335.35 o 
 -22   2  12      449.18      949.49    261.18 o 
 -20   2  12      171.69       69.23    158.65 o 
 -18   2  12     5846.63     5945.34    437.24 o 
 -16   2  12    17487.90    18745.14    684.65 o 
 -14   2  12     1665.82     1909.45    207.88 o 
 -12   2  12      421.56      480.32    109.25 o 
 -10   2  12    10015.54     9498.95    483.25 o 
  -8   2  12     8034.54     8126.81    511.22 o 
  -6   2  12      874.87      476.04    220.54 o 
  -4   2  12       20.94      -40.51    110.17 o 
  -2   2  12    12466.54    12691.78    562.85 o 
   0   2  12     8789.76     9373.68    528.76 o 
   2   2  12     1043.93     1187.00    207.35 o 
   4   2  12     1864.70     1705.01    447.88 o 
   6   2  12     2271.46     1567.54    471.18 o 
   8   2  12      247.71     -539.91    539.91 o 
 -25   3  12     1579.53     1400.49    408.14 o 
 -23   3  12     1468.87     1934.42    341.67 o 
 -21   3  12       61.70      -94.43    196.44 o 
 -19   3  12       23.58      116.50    174.02 o 
 -17   3  12     4391.06     4737.76    379.27 o 
 -15   3  12     6379.65     6996.41    408.72 o 
 -13   3  12     1149.39     1130.96    169.90 o 
 -11   3  12    18807.81    18675.15    660.10 o 
  -9   3  12    83127.70    84322.92   1418.90 o 
  -7   3  12    29541.45    29792.79    863.79 o 
  -5   3  12    14976.58    16173.57   1436.72 o 
  -3   3  12    18630.21    16975.92    819.33 o 
  -1   3  12     7881.11     7961.56    602.16 o 
   1   3  12     1097.45      446.11    787.67 o 
   3   3  12       29.81     -154.30    792.18 o 
   5   3  12      800.23       -1.73    726.45 o 
   7   3  12      961.65       95.44    613.91 o 
 -24   4  12      673.11       77.63    294.70 o 
 -22   4  12      108.66     -238.18    238.18 o 
 -20   4  12       28.13     -173.20    199.73 o 
 -18   4  12     2072.36     2177.99    306.34 o 
 -16   4  12     7466.46     8583.79    511.45 o 
 -14   4  12      619.51      615.86    200.72 o 
 -12   4  12       84.85      229.53    141.77 o 
 -10   4  12     3187.50     2818.37    248.82 o 
  -8   4  12      234.41      305.57     92.42 o 
  -6   4  12      836.07      714.92    173.95 o 
  -4   4  12      546.80      441.74    489.69 o 
  -2   4  12     2153.00     2042.70    683.87 o 
   0   4  12     1514.12     1222.13    456.67 o 
   2   4  12      237.10      276.84    626.73 o 
   4   4  12      921.86      797.23   1180.63 o 
   6   4  12     1115.25     2342.80   1058.46 o 
   8   4  12      139.43      568.46    835.30 o 
 -21   5  12      504.55      857.06    376.34 o 
 -19   5  12     1115.60     1304.26    367.93 o 
 -17   5  12       23.54       66.41    196.00 o 
 -15   5  12      499.94       41.92    152.25 o 
 -13   5  12     5575.40     5579.33    642.84 o 
 -11   5  12     6038.62     6566.30    718.89 o 
  -9   5  12     1107.32     1122.76    383.20 o 
  -7   5  12     6720.12     7310.79   1074.77 o 
  -5   5  12     6337.69     6875.83   1184.55 o 
  -3   5  12      463.61      397.20    448.56 o 
  -1   5  12      171.13       -6.59    414.63 o 
   1   5  12      412.01      585.09    415.74 o 
   3   5  12      640.67     1495.08    714.85 o 
   5   5  12       45.07     1117.20    917.96 o 
 -20   6  12     2527.17     3181.67    992.32 o 
 -18   6  12     2886.51     2825.68    944.10 o 
 -16   6  12     1588.12     1053.72    598.55 o 
 -14   6  12     4327.91     3715.65    597.62 o 
 -12   6  12     3714.30     4148.46   1127.84 o 
 -10   6  12      380.04      243.42    590.63 o 
  -8   6  12      108.54       24.23    396.05 o 
  -6   6  12      587.34      315.06    383.91 o 
  -4   6  12     2139.05     1853.01    780.00 o 
  -2   6  12      515.65      670.68    727.04 o 
   0   6  12     3069.60     4863.67    945.17 o 
   2   6  12     3809.00     6879.00   1190.66 o 
 -17   7  12       99.97     -910.05    910.05 o 
 -15   7  12       15.80     1023.39    760.88 o 
 -13   7  12       90.32      441.22    320.16 o 
 -11   7  12      486.64      658.95    529.96 o 
  -9   7  12      229.31      377.36   1484.26 o 
  -7   7  12      524.62     -580.67    580.67 o 
  -5   7  12     1654.55     3161.98    989.34 o 
  -3   7  12      260.68     1065.28    953.42 o 
  -1   7  12        3.12     1964.13   1158.00 o 
 -16   8  12      580.48     -492.65    724.19 o 
 -14   8  12      342.47     -184.33    577.90 o 
 -12   8  12      117.07      450.22    530.04 o 
 -10   8  12      159.66     1073.58    467.42 o 
  -8   8  12      426.65      423.46    502.06 o 
  -6   8  12      180.87      342.59    569.27 o 
  -4   8  12      212.39      954.39    863.74 o 
  -7   9  12      928.37      843.57    665.97 o 
 -25   1  13     1476.85     1442.42    503.39 o 
 -23   1  13     2776.14     2852.40    492.42 o 
 -21   1  13     5070.16     5637.38    615.75 o 
 -19   1  13     9234.51     8969.02    708.39 o 
 -17   1  13     9326.74     9092.29    677.17 o 
 -15   1  13     4337.96     5000.34    526.62 o 
 -13   1  13     1006.68     1096.99    253.41 o 
 -11   1  13      765.29      684.11    160.90 o 
  -9   1  13     5465.45     5550.21    270.29 o 
  -7   1  13     4027.76     4639.53    371.38 o 
  -5   1  13    10425.29    10997.19    451.71 o 
  -3   1  13    21813.89    22274.87    822.66 o 
  -1   1  13    17198.29    16732.84    750.10 o 
   1   1  13    11294.08    11096.31    646.40 o 
   3   1  13     4484.14     4179.73    403.09 o 
   5   1  13     1796.50     1290.89    409.83 o 
   7   1  13      468.89       49.97    854.85 o 
 -26   2  13      418.05      384.57    457.56 o 
 -24   2  13      537.87      864.87    284.23 o 
 -22   2  13       19.35      150.84    176.57 o 
 -20   2  13      321.96      509.41    195.75 o 
 -18   2  13     2443.81     2209.11    432.67 o 
 -16   2  13     6829.19     6335.88    402.05 o 
 -14   2  13     8271.75     8709.56    409.30 o 
 -12   2  13    21508.61    22045.49    504.07 o 
 -10   2  13    49404.32    48435.45   1268.57 o 
  -8   2  13    25518.96    25057.38    946.60 o 
  -6   2  13    12519.85    12136.21   1100.81 o 
  -4   2  13     3379.95     3170.11    346.52 o 
  -2   2  13     1406.99     1832.49    328.42 o 
   0   2  13      451.90      465.34    165.09 o 
   2   2  13       81.60      198.88    197.33 o 
   4   2  13      280.83       36.57    334.14 o 
   6   2  13     1185.85      329.67    766.19 o 
   8   2  13      794.65       17.64    470.59 o 
 -25   3  13       22.54     -262.63    272.91 o 
 -23   3  13      102.60      -26.72    196.69 o 
 -21   3  13      211.82      -28.78    202.25 o 
 -19   3  13        8.42      133.09    281.40 o 
 -17   3  13      390.14      173.20    128.59 o 
 -15   3  13      347.98      181.47    116.65 o 
 -13   3  13     1047.83     1088.07    150.07 o 
 -11   3  13       79.89      174.42    213.93 o 
  -9   3  13      226.03      353.74    147.53 o 
  -7   3  13     1264.40      971.68    198.89 o 
  -5   3  13     2030.78     3067.91    768.97 o 
  -3   3  13       73.03      139.50    366.76 o 
  -1   3  13       32.44     -265.37    571.65 o 
   1   3  13        2.22     -324.65    324.65 o 
   3   3  13       94.03     -280.72    361.44 o 
   5   3  13       24.80     -142.73    618.74 o 
 -24   4  13      266.48        9.43    253.53 o 
 -22   4  13      890.65      267.58    196.62 o 
 -20   4  13      627.45      727.89    246.06 o 
 -18   4  13      438.98     1047.47    288.89 o 
 -16   4  13     2331.61     2569.22    298.83 o 
 -14   4  13    15741.06    15166.41    548.04 o 
 -12   4  13    17280.47    18020.81    998.52 o 
 -10   4  13    10572.68    10884.94    771.18 o 
  -8   4  13    14271.93    13434.32    476.72 o 
  -6   4  13     8536.20     8256.63    397.70 o 
  -4   4  13     4995.11     5513.87   1045.27 o 
  -2   4  13      143.12     -280.74    395.76 o 
   0   4  13       42.09     -512.42    512.42 o 
   2   4  13      920.71      391.28    653.41 o 
   4   4  13      982.50      404.32    809.91 o 
   6   4  13      579.85     1565.55    985.76 o 
 -21   5  13     2221.49     1652.85    723.67 o 
 -19   5  13     1594.44     1944.86    784.98 o 
 -17   5  13      546.86      946.02    530.58 o 
 -15   5  13     2502.87     2163.83    740.00 o 
 -13   5  13     1390.94     1500.77    418.32 o 
 -11   5  13       33.25       99.85    277.68 o 
  -9   5  13       45.71      184.60    369.88 o 
  -7   5  13      488.44     1151.70    585.28 o 
  -5   5  13     4149.56     4739.75   1061.00 o 
  -3   5  13     4980.41     5265.15   1242.08 o 
  -1   5  13     1757.91     1738.67    934.19 o 
   1   5  13     3165.35     4045.20    878.34 o 
   3   5  13     2483.85     3555.82    920.48 o 
 -20   6  13       30.89     -778.56    778.56 o 
 -18   6  13      493.04     -840.64    840.64 o 
 -16   6  13      265.47      242.10    476.17 o 
 -14   6  13       22.61      426.96    338.06 o 
 -12   6  13       44.15      696.67    361.30 o 
 -10   6  13      294.43      461.40    635.86 o 
  -8   6  13       58.08     -124.89    438.52 o 
  -6   6  13       24.70     -512.73    581.03 o 
  -4   6  13       94.63      -22.29    562.92 o 
  -2   6  13      155.97      916.67    891.27 o 
   0   6  13      390.83     1665.44    744.10 o 
 -17   7  13     1202.25      997.49    647.30 o 
 -15   7  13      327.97      595.26    339.78 o 
 -13   7  13       90.39      805.98   1051.74 o 
 -11   7  13      599.98      823.33    439.88 o 
  -9   7  13      687.68      647.06    436.22 o 
  -7   7  13     1232.38      854.84    591.45 o 
  -5   7  13      974.34      634.54    547.25 o 
  -3   7  13     1723.58     4503.27   1411.39 o 
 -14   8  13      273.60      396.47    664.20 o 
 -12   8  13      649.17      714.44    402.02 o 
 -10   8  13     1584.70     2435.86    647.13 o 
  -8   8  13     1233.00      482.48    637.73 o 
  -6   8  13      250.69     -373.34    705.54 o 
  -9   9  13       17.38     1463.48    836.04 o 
 -24   0  14     1916.29     1263.73    546.99 o 
 -22   0  14     9000.85     9050.58   1108.59 o 
 -20   0  14    10741.58    10648.41   1132.72 o 
 -18   0  14       40.34      -40.35    244.07 o 
 -16   0  14      311.46      327.79    275.43 o 
 -14   0  14    12861.25    12599.08   1087.79 o 
 -12   0  14     1615.54     1099.78    371.75 o 
 -10   0  14      193.43     -413.79    413.79 o 
  -8   0  14    12103.33    13941.69    644.18 o 
  -6   0  14    59906.78    61298.32   1229.18 o 
  -4   0  14    31935.88    31223.36   1671.70 o 
  -2   0  14    10072.18     8992.41    943.87 o 
   0   0  14    12949.18    12898.92   1184.35 o 
   2   0  14     6829.41     7067.74   1287.17 o 
   4   0  14      297.53      768.28    452.52 o 
 -25   1  14       79.73      256.25    237.98 o 
 -23   1  14       87.76      241.76    233.46 o 
 -21   1  14     3441.41     3825.71    521.63 o 
 -19   1  14      555.39      403.84    267.40 o 
 -17   1  14       40.59       35.20    175.90 o 
 -15   1  14    12722.29    13254.91    783.73 o 
 -13   1  14    29456.32    29003.63   1131.83 o 
 -11   1  14      397.03      294.39    176.85 o 
  -9   1  14      254.97      239.76     88.18 o 
  -7   1  14     6981.08     7907.41    477.21 o 
  -5   1  14     2746.40     2690.02    245.01 o 
  -3   1  14      412.98      632.45    233.22 o 
  -1   1  14      220.86      442.32    312.84 o 
   1   1  14     1803.79     2119.37    490.68 o 
   3   1  14      814.86      713.93    267.58 o 
   5   1  14      243.31     -261.32    760.90 o 
 -26   2  14      632.95      918.45    463.91 o 
 -24   2  14     1699.97     2240.38    364.05 o 
 -22   2  14      174.16      420.59    206.63 o 
 -20   2  14       84.59      142.80    171.35 o 
 -18   2  14     6288.71     7268.14    454.15 o 
 -16   2  14     2230.81     2592.48    265.52 o 
 -14   2  14     1987.12     2379.02    215.76 o 
 -12   2  14      387.92      365.44     90.94 o 
 -10   2  14    10830.91    11168.82    644.40 o 
  -8   2  14     8510.69     8035.76    920.73 o 
  -6   2  14      444.16      580.39    325.76 o 
  -4   2  14     7549.15     8544.37    647.19 o 
  -2   2  14    12602.24    13094.32    820.96 o 
   0   2  14     1213.33     1372.36    327.22 o 
   2   2  14       54.59      -14.87    414.77 o 
   4   2  14      374.63      984.18    607.41 o 
   6   2  14      153.66     -406.59   1369.53 o 
 -25   3  14      577.60      678.31    312.53 o 
 -23   3  14      625.03      695.07    239.43 o 
 -21   3  14       27.80     -118.33    187.81 o 
 -19   3  14     4987.51     4569.84    397.23 o 
 -17   3  14    18811.39    20115.55    725.41 o 
 -15   3  14    14387.63    15279.59    564.13 o 
 -13   3  14    10109.77    10351.33    547.72 o 
 -11   3  14    22704.09    22238.04    834.85 o 
  -9   3  14    25709.65    24445.45    877.27 o 
  -7   3  14      640.71      383.92    340.70 o 
  -5   3  14       53.79      765.26    564.36 o 
  -3   3  14     3437.26     4213.92    948.49 o 
  -1   3  14     1641.99     1170.52    630.80 o 
   1   3  14      318.78      155.24    483.39 o 
   3   3  14     1640.51     1925.20    578.53 o 
   5   3  14     2291.82     3350.79   1163.77 o 
 -24   4  14      938.91     1502.07    500.91 o 
 -22   4  14       91.52      190.01    258.43 o 
 -20   4  14        9.23      111.47    260.46 o 
 -18   4  14     1305.35     1397.85    348.00 o 
 -16   4  14      772.56     1053.47    307.92 o 
 -14   4  14     1220.12     1353.11    374.68 o 
 -12   4  14      311.27      305.32    175.09 o 
 -10   4  14     1803.12     1356.71    480.84 o 
  -8   4  14     1346.97      290.54    457.91 o 
  -6   4  14       11.18      551.13    566.37 o 
  -4   4  14     2623.94     2968.03    844.21 o 
  -2   4  14     5731.33     4816.86   1123.70 o 
   0   4  14      555.64     -917.41    917.41 o 
   2   4  14      142.91     -353.44    525.53 o 
   4   4  14      178.98     1124.32    658.59 o 
 -21   5  14     1137.33      925.46    552.88 o 
 -19   5  14     1010.99     1396.85    749.21 o 
 -17   5  14      449.41       90.79    388.97 o 
 -15   5  14     2527.42     2945.82    941.52 o 
 -13   5  14     5506.21     6178.46    742.42 o 
 -11   5  14     1770.27     1529.99    435.62 o 
  -9   5  14       20.74     -427.10    572.39 o 
  -7   5  14     2048.99     1400.47    663.83 o 
  -5   5  14      986.36     1028.09    658.63 o 
  -3   5  14        6.58     -115.29    494.83 o 
  -1   5  14      350.61     -245.23    727.00 o 
   1   5  14     1289.40     1363.99   1004.73 o 
   3   5  14      640.95     1777.99   1050.79 o 
 -18   6  14      428.22     1218.86    695.86 o 
 -16   6  14       25.84      545.09    536.86 o 
 -14   6  14      938.19     1758.48    481.46 o 
 -12   6  14      582.95     1042.43    656.42 o 
 -10   6  14      351.04     -577.84    577.84 o 
  -8   6  14     2848.58     1662.97    648.58 o 
  -6   6  14     5728.75     4471.87   1088.49 o 
  -4   6  14     4352.67     4611.33   1241.19 o 
  -2   6  14     2103.40     3354.28   1250.93 o 
 -17   7  14        3.59      -75.75    480.37 o 
 -15   7  14      276.95      184.13   1085.08 o 
 -13   7  14     1017.22      915.27    576.70 o 
 -11   7  14      222.13      376.78    389.82 o 
  -9   7  14      150.59     -111.16    455.16 o 
  -7   7  14      361.48     -328.58    708.37 o 
  -5   7  14       10.42     -206.21    567.64 o 
 -12   8  14      228.88      401.76    502.40 o 
 -10   8  14      509.11     1127.01    690.79 o 
  -8   8  14      425.18     -320.32    661.11 o 
 -25   1  15     1171.91     1213.00    318.43 o 
 -23   1  15     1100.04     1391.68    379.46 o 
 -21   1  15      862.56     1064.73    329.97 o 
 -19   1  15     1717.98     2010.12    492.12 o 
 -17   1  15      563.37      591.31    245.24 o 
 -15   1  15      852.82      944.36    268.62 o 
 -13   1  15     7336.17     6734.11    578.62 o 
 -11   1  15     9859.67    10228.88    394.42 o 
  -9   1  15    23986.97    24388.61   1119.84 o 
  -7   1  15    21987.46    21841.59    786.83 o 
  -5   1  15    13013.34    13305.47    815.56 o 
  -3   1  15    10132.47    10202.11   1135.47 o 
  -1   1  15     3719.02     4316.83    530.06 o 
   1   1  15      742.66      882.37    515.47 o 
   3   1  15      200.05       83.01    361.12 o 
   5   1  15      154.49      297.63    487.58 o 
 -26   2  15      200.64      543.66    336.20 o 
 -24   2  15      331.87      426.04    224.58 o 
 -22   2  15      806.03      763.45    241.97 o 
 -20   2  15     6022.87     6746.85    626.57 o 
 -18   2  15    11774.22    11153.33    546.54 o 
 -16   2  15    11071.45    11053.43    486.90 o 
 -14   2  15    10485.13    10634.38    404.10 o 
 -12   2  15     8580.18     8560.43    530.36 o 
 -10   2  15     3414.06     3064.13    492.90 o 
  -8   2  15      684.07      187.65    330.05 o 
  -6   2  15       25.04     -378.75    446.79 o 
  -4   2  15      263.21      331.02    333.81 o 
  -2   2  15     2655.63     3189.38    460.57 o 
   0   2  15     2660.99     3048.34    464.63 o 
   2   2  15     2787.42     3797.27    961.56 o 
   4   2  15     1363.50     1747.23    741.60 o 
 -25   3  15        0.00      274.41    399.71 o 
 -23   3  15      171.45      480.78    306.95 o 
 -21   3  15       99.36      262.22    253.45 o 
 -19   3  15      304.35      324.80    355.79 o 
 -17   3  15      119.61      235.50    195.21 o 
 -15   3  15     1248.86      884.11    418.19 o 
 -13   3  15      118.10      162.43    152.26 o 
 -11   3  15      456.48      768.57    210.24 o 
  -9   3  15      125.37     -167.27    248.33 o 
  -7   3  15      307.04     -187.12    451.62 o 
  -5   3  15      329.08      839.86    546.98 o 
  -3   3  15      178.29      855.81    649.39 o 
  -1   3  15      101.32      806.02    499.27 o 
   1   3  15       22.02      483.04    673.69 o 
   3   3  15       73.56      -47.56    562.64 o 
 -22   4  15     2321.03     1928.23    431.17 o 
 -20   4  15     1869.58     2406.91    433.48 o 
 -18   4  15     3676.47     4203.37    515.40 o 
 -16   4  15     8301.94     7781.63    608.35 o 
 -14   4  15    10410.73    10358.14   1009.58 o 
 -12   4  15     3529.15     3017.99    838.09 o 
 -10   4  15      389.99      131.78    362.32 o 
  -8   4  15      603.04      390.44    329.15 o 
  -6   4  15     1318.70     2233.14    807.76 o 
  -4   4  15     1003.30     1083.60    628.17 o 
  -2   4  15      852.49      303.14    527.99 o 
   0   4  15     2366.33     2342.25    925.92 o 
 -21   5  15      518.75      515.67    605.51 o 
 -19   5  15       10.36     -503.94    584.50 o 
 -17   5  15       18.24     -578.51    669.29 o 
 -15   5  15      806.44      747.79    536.71 o 
 -13   5  15     1684.59     1772.84    472.79 o 
 -11   5  15     1063.52      891.12    491.17 o 
  -9   5  15     2641.57     1959.84    661.43 o 
  -7   5  15     8435.81     7927.46   1319.49 o 
  -5   5  15     5159.31     4929.48   1141.90 o 
  -3   5  15     1793.71      965.62    625.06 o 
  -1   5  15      694.71     -466.81    769.74 o 
 -18   6  15      309.44      437.21    552.97 o 
 -16   6  15        2.69      313.63    317.39 o 
 -14   6  15      174.17      429.36    384.96 o 
 -12   6  15       18.44      103.93    525.55 o 
 -10   6  15      401.98     -633.64    633.64 o 
  -8   6  15       27.50     -656.16    657.53 o 
  -6   6  15        3.52     -290.80    642.96 o 
  -4   6  15      357.80     -314.94    677.88 o 
 -15   7  15      155.19      261.43    794.23 o 
 -13   7  15      442.27      595.42    476.05 o 
 -11   7  15     2206.57     3556.46   1720.53 o 
  -9   7  15     2536.00     2350.38    858.94 o 
  -7   7  15     1308.28       -7.15    704.55 o 
 -12   8  15      317.28      318.16    478.60 o 
 -24   0  16      789.04     1129.29    490.95 o 
 -22   0  16     2732.53     3279.50    717.71 o 
 -20   0  16      242.21     -279.76    386.23 o 
 -18   0  16      216.02      435.47    330.76 o 
 -16   0  16     6992.12     5967.30    814.66 o 
 -14   0  16    27349.57    26388.96   1655.30 o 
 -12   0  16    20962.50    21057.82   1538.77 o 
 -10   0  16    10653.83    10815.81   1042.82 o 
  -8   0  16    34411.07    38655.36   1955.92 o 
  -6   0  16    25486.50    24557.80   1613.98 o 
  -4   0  16     1191.01     1475.51    457.46 o 
  -2   0  16      274.96      164.82    311.79 o 
   0   0  16      664.11      599.27    316.78 o 
   2   0  16      775.09      219.59    345.69 o 
 -27   1  16       19.14      291.84    385.10 o 
 -25   1  16        1.92       75.70    291.36 o 
 -23   1  16     2614.70     2428.17    464.10 o 
 -21   1  16     3164.61     3355.12    467.82 o 
 -19   1  16      389.64      440.15    232.11 o 
 -17   1  16      494.25      659.28    261.62 o 
 -15   1  16     6244.47     5966.94    568.87 o 
 -13   1  16     5622.53     5190.60    522.76 o 
 -11   1  16     4098.58     4535.57    490.59 o 
  -9   1  16       24.89       35.86    318.45 o 
  -7   1  16     5211.86     5534.19    551.35 o 
  -5   1  16      570.07      237.95    520.42 o 
  -3   1  16       35.59       14.70    342.49 o 
  -1   1  16     1717.20     1888.68    399.53 o 
   1   1  16     2138.46     2913.43    555.13 o 
   3   1  16      615.82     1058.72    600.84 o 
 -26   2  16      844.00     1491.82    562.60 o 
 -24   2  16      224.08      530.74    286.42 o 
 -22   2  16      191.69       68.24    255.45 o 
 -20   2  16      250.54      579.93    316.34 o 
 -18   2  16     4687.45     4568.12    533.29 o 
 -16   2  16      528.56      353.45    239.91 o 
 -14   2  16      157.59      120.29    178.72 o 
 -12   2  16     9036.47     9153.88    562.25 o 
 -10   2  16    16908.02    16978.32    895.22 o 
  -8   2  16     1805.09     1615.99    508.83 o 
  -6   2  16      246.89      122.86    373.13 o 
  -4   2  16     2933.82     3174.20    456.74 o 
  -2   2  16      733.40     1486.38    482.30 o 
   0   2  16        8.44      842.52    599.51 o 
   2   2  16       13.34      359.94    565.34 o 
 -25   3  16     1830.05     2286.71    664.41 o 
 -23   3  16     1204.44     1123.05    351.58 o 
 -21   3  16     2163.17     2490.26    450.22 o 
 -19   3  16    11377.90    11333.75    812.71 o 
 -17   3  16    10893.51    11705.89    782.13 o 
 -15   3  16      613.27      408.21    312.13 o 
 -13   3  16      963.04      724.18    382.99 o 
 -11   3  16     5003.58     4931.28    443.62 o 
  -9   3  16      576.53      243.17    360.86 o 
  -7   3  16       43.73       -3.46    461.19 o 
  -5   3  16     2721.07     3884.51    993.76 o 
  -3   3  16     7300.02     8244.18   1355.89 o 
  -1   3  16     4241.70     5209.16   1208.08 o 
   1   3  16     2063.52     2978.79   1079.44 o 
 -22   4  16      251.36      324.62    497.89 o 
 -20   4  16        2.81      586.31    600.13 o 
 -18   4  16     1101.46     1665.81    719.47 o 
 -16   4  16        7.56     -582.65    594.12 o 
 -14   4  16       37.93      312.30    331.11 o 
 -12   4  16     3428.91     3040.31    609.51 o 
 -10   4  16     5033.68     5012.08    897.69 o 
  -8   4  16      943.03       75.80    508.25 o 
  -6   4  16      687.55      945.05    670.89 o 
  -4   4  16     1397.02     2512.25    981.53 o 
  -2   4  16      313.38      433.72    554.54 o 
 -19   5  16      281.12      -14.66    566.21 o 
 -17   5  16      188.31     -674.36    674.36 o 
 -15   5  16     1931.41     2331.89    540.07 o 
 -13   5  16      596.26     1073.29    460.74 o 
 -11   5  16        5.85     -127.37    428.30 o 
  -9   5  16      454.67     -414.02    623.20 o 
  -7   5  16     1847.51     2008.76    783.32 o 
  -5   5  16      790.77      751.16    672.69 o 
  -3   5  16      647.10     1031.83    699.13 o 
 -16   6  16      747.86     1397.75    489.84 o 
 -14   6  16     3367.20     4916.89   1099.27 o 
 -12   6  16     2956.98     4089.02   2171.54 o 
 -10   6  16     3040.56     1600.72    630.74 o 
  -8   6  16     4455.48     2597.96    828.49 o 
  -6   6  16     2250.60       92.89    752.19 o 
 -15   7  16      142.13      341.81    498.80 o 
 -13   7  16      174.46       91.68    478.19 o 
 -11   7  16       67.10      143.97    406.42 o 
  -9   7  16       44.85     -421.20    680.18 o 
 -25   1  17      153.84      168.99    302.90 o 
 -23   1  17      285.44      -22.69    203.65 o 
 -21   1  17      743.62      726.52    288.57 o 
 -19   1  17     3173.74     3096.73    466.66 o 
 -17   1  17     7103.86     6936.83    631.10 o 
 -15   1  17     8030.91     7957.79    729.62 o 
 -13   1  17    16022.51    16158.67    948.49 o 
 -11   1  17    15757.30    15166.32   1301.47 o 
  -9   1  17     7103.14     7022.03    943.37 o 
  -7   1  17     2918.91     2840.66    439.26 o 
  -5   1  17      896.60      839.83    276.20 o 
  -3   1  17      344.81      510.08    254.80 o 
  -1   1  17      336.05      496.37    291.98 o 
   1   1  17      216.56      -85.39    386.72 o 
 -26   2  17     1005.48      729.15    468.89 o 
 -24   2  17     1313.33      896.05    334.19 o 
 -22   2  17     2818.38     3050.80    502.42 o 
 -20   2  17     3821.95     4397.17    547.05 o 
 -18   2  17     3138.62     3098.59    449.17 o 
 -16   2  17      619.74      794.69    621.24 o 
 -14   2  17       93.32       -2.42    176.51 o 
 -12   2  17     1189.74     1732.31    538.49 o 
 -10   2  17     1388.94     1484.52    324.64 o 
  -8   2  17     1579.98     1280.94    536.93 o 
  -6   2  17     4595.67     3549.19    765.78 o 
  -4   2  17     6176.95     5605.48    976.90 o 
  -2   2  17     5503.43     7211.90    723.54 o 
   0   2  17     1748.91     2392.71    829.90 o 
 -25   3  17       48.93      340.06    345.31 o 
 -23   3  17      176.68       83.96    268.96 o 
 -21   3  17       36.16       98.56    422.94 o 
 -19   3  17       19.37      295.93    242.87 o 
 -17   3  17       73.80     -133.46    199.85 o 
 -15   3  17      884.24      417.72    186.24 o 
 -13   3  17        0.79       83.03    232.05 o 
 -11   3  17      336.42      434.00    410.69 o 
  -9   3  17        0.02      349.43    446.70 o 
  -7   3  17      119.76      -65.72    508.55 o 
  -5   3  17        2.79     -209.54    408.18 o 
  -3   3  17        0.03     1044.17    711.98 o 
  -1   3  17        8.23      871.08    676.55 o 
 -20   4  17      969.23     1456.70    703.81 o 
 -18   4  17      918.09      159.61    460.81 o 
 -16   4  17     1262.23      413.62    556.01 o 
 -14   4  17     1053.95      765.15    404.43 o 
 -12   4  17       72.47      531.85    505.33 o 
 -10   4  17      662.69      587.04    496.46 o 
  -8   4  17     3774.20     3173.88    765.71 o 
  -6   4  17     4800.99     5854.39   1183.86 o 
  -4   4  17     3651.48     4179.50   1150.19 o 
 -19   5  17      111.47     -292.56    554.42 o 
 -17   5  17     1876.95     1735.00    831.39 o 
 -15   5  17     3380.69     4292.08    718.88 o 
 -13   5  17     4160.83     5142.34    801.30 o 
 -11   5  17     2343.32     2281.13    729.14 o 
  -9   5  17     1994.62     1024.14    522.15 o 
  -7   5  17     1816.55      414.16    597.27 o 
  -5   5  17      286.73     -630.52    777.89 o 
 -16   6  17       19.63      173.49    387.23 o 
 -14   6  17       13.29      131.25    645.29 o 
 -12   6  17      321.84      391.68    840.18 o 
 -10   6  17      376.90     -760.33    760.33 o 
 -15   7  17      854.94      839.31    557.20 o 
 -24   0  18     1168.87      980.35    559.04 o 
 -22   0  18     5163.75     5066.83    868.14 o 
 -20   0  18     1571.43     1868.92    527.40 o 
 -18   0  18     4688.74     4534.27    775.70 o 
 -16   0  18    31016.32    29918.27   1882.40 o 
 -14   0  18    15846.00    15557.46   1383.95 o 
 -12   0  18     2342.36     1599.58    494.99 o 
 -10   0  18     2143.15     2605.28    648.23 o 
  -8   0  18     3577.44     3981.23    762.61 o 
  -6   0  18      543.63      155.08    332.33 o 
  -4   0  18       23.85     -292.04    360.28 o 
  -2   0  18      872.24      610.08    387.21 o 
   0   0  18     1834.14     1497.41    578.48 o 
 -25   1  18      257.79       33.28    347.02 o 
 -23   1  18     2547.46     2895.87    503.66 o 
 -21   1  18      406.70      484.07    388.57 o 
 -19   1  18      759.54     1276.79    346.86 o 
 -17   1  18      324.46      283.62    236.34 o 
 -15   1  18     3450.13     3047.45    448.10 o 
 -13   1  18       41.02     -247.62    247.62 o 
 -11   1  18       51.58       65.19    375.67 o 
  -9   1  18     3761.96     4782.25    841.02 o 
  -7   1  18     5224.84     5835.22    622.37 o 
  -5   1  18     1253.23     1275.79    333.14 o 
  -3   1  18      326.39      510.04    285.26 o 
  -1   1  18     1137.04      762.81    469.35 o 
 -26   2  18      364.95      261.80    383.46 o 
 -24   2  18       17.93       41.78    313.97 o 
 -22   2  18        6.67      284.31    857.21 o 
 -20   2  18     3516.76     3370.95    489.51 o 
 -18   2  18     5764.58     5570.41    589.77 o 
 -16   2  18      356.95      321.32    396.70 o 
 -14   2  18     1153.50     1341.57    270.69 o 
 -12   2  18     5553.72     5680.66    631.73 o 
 -10   2  18     1327.32     1280.20    316.42 o 
  -8   2  18      217.69      -61.45    383.89 o 
  -6   2  18       33.80     -247.81    453.63 o 
  -4   2  18     1167.16      536.95    542.25 o 
  -2   2  18      400.56      274.19    458.48 o 
 -21   3  18      921.74     1110.06    489.70 o 
 -19   3  18     2488.41     2685.69    436.49 o 
 -17   3  18      715.59     -319.88    628.14 o 
 -15   3  18      368.78      847.89    549.26 o 
 -13   3  18     2208.48     2777.71    688.45 o 
 -11   3  18     7681.46     8382.11   1189.52 o 
  -9   3  18     3652.12     3340.19    831.58 o 
  -7   3  18     4424.92     4468.74    932.58 o 
  -5   3  18     7417.91     6062.91   1163.61 o 
  -3   3  18     4277.95     5811.28   1241.31 o 
 -20   4  18      763.99      263.31    437.60 o 
 -18   4  18     1737.50     1945.06    760.45 o 
 -16   4  18      534.17      965.33    516.18 o 
 -14   4  18      400.97      370.30    501.68 o 
 -12   4  18     2532.58     2921.31    848.32 o 
 -10   4  18      865.07      303.06    407.94 o 
  -8   4  18      118.79       15.31    571.12 o 
  -6   4  18       13.51    -1037.60   1037.60 o 
 -17   5  18       98.80     -533.39    538.63 o 
 -15   5  18     1296.44     1431.81    538.83 o 
 -13   5  18      448.04      412.78    456.45 o 
 -11   5  18      405.67       60.12    490.27 o 
  -9   5  18     1630.30     1057.81    521.90 o 
 -16   6  18     2677.87     2952.10    891.74 o 
 -14   6  18     2323.39     1974.84    784.24 o 
 -25   1  19      427.31      651.41    484.93 o 
 -23   1  19     1712.44     1391.77    408.45 o 
 -21   1  19     4513.44     4127.17    561.86 o 
 -19   1  19     5253.50     5368.78    594.37 o 
 -17   1  19     5396.27     4998.69    574.22 o 
 -15   1  19     3832.34     4164.39    540.45 o 
 -13   1  19     1895.26     1032.64    525.10 o 
 -11   1  19      829.63      867.88    458.31 o 
  -9   1  19      215.91      463.57    349.50 o 
  -7   1  19      201.60      289.59    270.82 o 
  -5   1  19      896.50     1557.17    408.48 o 
  -3   1  19     1239.31     1915.25    434.36 o 
 -26   2  19      444.40      599.34    458.81 o 
 -24   2  19      141.87      -90.67    345.00 o 
 -22   2  19      421.12      680.44    305.66 o 
 -20   2  19      530.85      582.01    265.85 o 
 -18   2  19       54.90      182.42    267.32 o 
 -16   2  19      748.86      681.31    376.02 o 
 -14   2  19     2511.23     2653.81    361.49 o 
 -12   2  19     5655.53     6008.73    799.50 o 
 -10   2  19     7124.79     6620.00    658.15 o 
  -8   2  19     5098.14     5431.78    985.89 o 
  -6   2  19     2781.22     1877.49    616.33 o 
  -4   2  19     1542.88      721.34    537.31 o 
 -21   3  19       42.18      111.39    422.26 o 
 -19   3  19       10.60      266.36    480.66 o 
 -17   3  19      102.26      -49.35    402.16 o 
 -15   3  19       19.71      -36.82    352.17 o 
 -13   3  19       26.88     -149.26    374.30 o 
 -11   3  19        5.16      222.53    483.45 o 
  -9   3  19       38.06       54.17    383.99 o 
  -7   3  19      421.70      212.75    454.11 o 
 -18   4  19      430.47     -414.25    631.75 o 
 -16   4  19     2074.31     2318.29    976.99 o 
 -14   4  19     2076.11     3014.11    674.41 o 
 -12   4  19     2715.78     3526.08    922.14 o 
 -10   4  19     3822.77     3784.98    974.72 o 
  -8   4  19     3911.87     3017.72    840.48 o 
 -15   5  19     1629.60     2174.80    787.91 o 
 -13   5  19      236.17      -84.23    458.58 o 
 -24   0  20     4595.47     4511.93    853.46 o 
 -22   0  20     4224.56     4078.62    824.26 o 
 -20   0  20     1339.88     1440.79    543.20 o 
 -18   0  20     2656.46     2769.13    652.59 o 
 -16   0  20     5309.35     4613.53    815.31 o 
 -14   0  20      386.90       70.00    322.06 o 
 -12   0  20      275.46     -479.33    569.95 o 
 -10   0  20      804.36     1137.50    570.86 o 
  -8   0  20     4029.29     5000.03    909.53 o 
  -6   0  20     1590.60     2157.65    646.50 o 
  -4   0  20     1313.12     1860.52    656.58 o 
 -25   1  20      247.69     -493.46    493.46 o 
 -23   1  20      570.85      561.22    394.08 o 
 -21   1  20       65.41       66.03    192.59 o 
 -19   1  20       85.28      123.94    247.54 o 
 -17   1  20     2432.20     2387.74    593.75 o 
 -15   1  20     3582.16     3500.35    517.55 o 
 -13   1  20      352.34       15.43    382.16 o 
 -11   1  20      832.82     1051.23    337.75 o 
  -9   1  20     3745.57     4636.72    914.14 o 
  -7   1  20      910.69     1023.88    588.67 o 
  -5   1  20        0.90      213.94    272.77 o 
 -24   2  20       21.19     -219.49    337.54 o 
 -22   2  20      665.66     1016.41    461.67 o 
 -20   2  20     3277.76     3343.07    498.14 o 
 -18   2  20      413.14      389.37    282.74 o 
 -16   2  20       84.10      233.62    250.01 o 
 -14   2  20      243.36      510.20    874.78 o 
 -12   2  20     1449.66     2352.61    743.39 o 
 -10   2  20      138.70      176.04    455.61 o 
  -8   2  20       17.79     -207.14    412.18 o 
  -6   2  20     1315.57     1191.81    590.56 o 
 -19   3  20     1897.30     2033.08    751.74 o 
 -17   3  20      860.93      638.66    476.66 o 
 -15   3  20     2796.18     2712.74   1072.46 o 
 -13   3  20     8786.78     9313.44   1785.09 o 
 -11   3  20     7332.44     9237.08   1364.90 o 
  -9   3  20     1573.96     1199.00    600.87 o 
 -16   4  20        2.59      238.04    652.94 o 
 -14   4  20       52.10      388.41    478.75 o 
 -25   1  21     1005.48      918.95    525.38 o 
 -23   1  21     1308.09     1601.91    425.54 o 
 -21   1  21     1560.20     1618.67    469.60 o 
 -19   1  21      713.65      850.78    313.28 o 
 -17   1  21      144.35      232.20    234.53 o 
 -15   1  21      193.67     -122.90    268.43 o 
 -13   1  21      515.38      -71.96    265.04 o 
 -11   1  21     1356.89      923.65    733.97 o 
  -9   1  21     1685.81     2508.09    729.92 o 
  -5   1  21     2539.06     1814.49    597.62 o 
 -20   2  21     2124.53     2079.29    731.61 o 
 -18   2  21     2005.80     1441.14    597.80 o 
 -16   2  21     3248.20     2569.63    787.94 o 
 -14   2  21     4164.05     4600.04    959.01 o 
 -12   2  21     3692.06     5454.09   1060.53 o 
 -10   2  21      900.73      898.86    617.07 o 
 -17   3  21      133.04     -642.69    642.69 o 
 -15   3  21       95.96     -414.57    681.85 o 
 -22   0  22       30.98     1605.24    620.67 o 
 -20   0  22        3.81      136.99    334.20 o 
 -18   0  22      997.02     1312.07    561.60 o 
 -16   0  22     1901.14     1723.79    545.79 o 
 -14   0  22      263.48      172.10    393.50 o 
 -12   0  22     1780.88      985.73    402.56 o 
 -23   1  22      408.87      570.81    416.69 o 
 -21   1  22        7.43      472.55    320.68 o 
 -19   1  22      787.20      675.69    322.13 o 
 -17   1  22     3404.18     3015.73    553.77 o 
 -15   1  22      786.72      252.68    244.63 o 
 -13   1  22       38.98     -831.16    831.16 o 
 -18   2  22        6.35     -265.56    475.35 o 
 -16   2  22        4.07      150.54    420.07 o 
 -14   2  22     1740.02      511.52    455.57 o 
 -19   1  23      340.06      159.39    421.65 o 
 -17   1  23      700.60      301.56    501.40 o 
 -15   1  23     2141.00     2061.61    699.31 o 
 -13   1  23     2351.84     -146.10    682.83 o 
 -20   0  24      660.28      239.99    367.47 o 
 -18   0  24     3607.60     3774.27    837.25 o 
                                                 
